# Supplementary material for: Musical improvisation enhances interpersonal coordination in subsequent conversation: Motor and speech evidence
Source: PLoS One. 2021 Apr 15;16(4):e0250166. doi: 10.1371/journal.pone.0250166 (PMC8049323; doi:10.1371/journal.pone.0250166)
Supplement: S2 File — (ZIP) [file pone.0250166.s005.zip › MI condition/EDITED_PC 203 T2.csv]

Format Version	1.21	Take Name	PC 203 T2	Capture Frame Rate	180.000000	Export Frame Rate	120.000000	Capture Start Time	2018-06-12 05.36.05 PM	Total Frames in Take	60991	Total Exported Frames	40661	Rotation Type	Quaternion	Length Units	Meters	Coordinate Space	Global
		Marker	Marker	Marker	Marker	Marker	Marker	Marker	Marker	Marker	Marker	Marker	Marker	Marker	Marker	Marker	Marker	Marker	Marker	Marker	Marker	Marker	Marker	Marker	Marker	Marker	Marker	Marker	Marker	Marker	Marker	Marker	Marker	Marker	Marker	Marker	Marker	Marker	Marker	Marker	Marker	Marker	Marker	Marker	Marker	Marker	Marker	Marker	Marker
		Unlabeled:5000	Unlabeled:5000	Unlabeled:5000	Unlabeled:5001	Unlabeled:5001	Unlabeled:5001	Unlabeled:5002	Unlabeled:5002	Unlabeled:5002	Unlabeled:5003	Unlabeled:5003	Unlabeled:5003	Unlabeled:5004	Unlabeled:5004	Unlabeled:5004	Unlabeled:5005	Unlabeled:5005	Unlabeled:5005	Unlabeled:5006	Unlabeled:5006	Unlabeled:5006	Unlabeled:5007	Unlabeled:5007	Unlabeled:5007	Unlabeled:5008	Unlabeled:5008	Unlabeled:5008	Unlabeled:5009	Unlabeled:5009	Unlabeled:5009	Unlabeled:5010	Unlabeled:5010	Unlabeled:5010	Unlabeled:5011	Unlabeled:5011	Unlabeled:5011	Unlabeled:5012	Unlabeled:5012	Unlabeled:5012	Unlabeled:5013	Unlabeled:5013	Unlabeled:5013	Unlabeled:5014	Unlabeled:5014	Unlabeled:5014	Unlabeled:5015	Unlabeled:5015	Unlabeled:5015
		8392B20CF49E35701388	8392B20CF49E35701388	8392B20CF49E35701388	8392B20CF49E35701389	8392B20CF49E35701389	8392B20CF49E35701389	8392B20CF49E3570138A	8392B20CF49E3570138A	8392B20CF49E3570138A	8392B20CF49E3570138B	8392B20CF49E3570138B	8392B20CF49E3570138B	8392B20CF49E3570138C	8392B20CF49E3570138C	8392B20CF49E3570138C	8392B20CF49E3570138D	8392B20CF49E3570138D	8392B20CF49E3570138D	8392B20CF49E3570138E	8392B20CF49E3570138E	8392B20CF49E3570138E	8392B20CF49E3570138F	8392B20CF49E3570138F	8392B20CF49E3570138F	8392B20CF49E35701390	8392B20CF49E35701390	8392B20CF49E35701390	8392B20CF49E35701391	8392B20CF49E35701391	8392B20CF49E35701391	8392B20CF49E35701392	8392B20CF49E35701392	8392B20CF49E35701392	8392B20CF49E35701393	8392B20CF49E35701393	8392B20CF49E35701393	8392B20CF49E35701394	8392B20CF49E35701394	8392B20CF49E35701394	8392B20CF49E35701395	8392B20CF49E35701395	8392B20CF49E35701395	8392B20CF49E35701396	8392B20CF49E35701396	8392B20CF49E35701396	8392B20CF49E35701397	8392B20CF49E35701397	8392B20CF49E35701397
		Position	Position	Position	Position	Position	Position	Position	Position	Position	Position	Position	Position	Position	Position	Position	Position	Position	Position	Position	Position	Position	Position	Position	Position	Position	Position	Position	Position	Position	Position	Position	Position	Position	Position	Position	Position	Position	Position	Position	Position	Position	Position	Position	Position	Position	Position	Position	Position
Frame	Time	X	Y	Z	X	Y	Z	X	Y	Z	X	Y	Z	X	Y	Z	X	Y	Z	X	Y	Z	X	Y	Z	X	Y	Z	X	Y	Z	X	Y	Z	X	Y	Z	X	Y	Z	X	Y	Z	X	Y	Z	X	Y	Z
14408	120.066667	-0.647393	0.607014	0.133771				-0.693691	0.626253	-0.062983	-0.710842	0.811131	-0.016074	-0.393054	0.742589	0.213478	-0.604390	1.142848	0.097363	-0.579941	1.083745	0.098265				-0.473856	0.751027	-0.200783																0.490293	0.077459	0.112986
14409	120.075000	-0.647312	0.606945	0.133719				-0.693921	0.626192	-0.063068	-0.710855	0.811095	-0.016098	-0.393089	0.742512	0.213499	-0.604439	1.142518	0.097359	-0.579870	1.083477	0.098215				-0.473886	0.750882	-0.200805																0.490292	0.077458	0.112980
14410	120.083333	-0.647353	0.606922	0.133807				-0.693692	0.626156	-0.062950	-0.710861	0.811040	-0.016121	-0.393099	0.742417	0.213461	-0.604509	1.142194	0.097343	-0.579837	1.083184	0.098174				-0.473894	0.750727	-0.200825																0.490292	0.077460	0.112970
14411	120.091667	-0.647305	0.606872	0.133820				-0.693665	0.626107	-0.062942	-0.710872	0.810973	-0.016148	-0.393112	0.742317	0.213458	-0.604573	1.141915	0.097347	-0.579815	1.082930	0.098127				-0.473885	0.750564	-0.200839																0.490296	0.077460	0.112967
14412	120.100000	-0.647097	0.606765	0.133692				-0.693839	0.626043	-0.063049	-0.710874	0.810900	-0.016177	-0.393131	0.742217	0.213484	-0.604646	1.141673	0.097349	-0.579817	1.082691	0.098087				-0.473862	0.750365	-0.200763																0.490312	0.077444	0.112963
14413	120.108333	-0.647030	0.606722	0.133693				-0.693768	0.626011	-0.063059	-0.710874	0.810817	-0.016214	-0.393128	0.742123	0.213478	-0.604732	1.141431	0.097321	-0.579838	1.082521	0.098057				-0.473813	0.750232	-0.200781																0.490316	0.077442	0.112967
14414	120.116667	-0.646950	0.606701	0.133694				-0.693681	0.625997	-0.063084	-0.710861	0.810740	-0.016246	-0.393101	0.742045	0.213439	-0.604816	1.141291	0.097308	-0.579886	1.082397	0.098027				-0.473745	0.750126	-0.200792																0.490322	0.077450	0.112970
14415	120.125000	-0.646852	0.606687	0.133674				-0.693442	0.625994	-0.063059	-0.710842	0.810667	-0.016286	-0.393076	0.741996	0.213431	-0.604908	1.141238	0.097295	-0.579972	1.082342	0.098019				-0.473656	0.750063	-0.200812																0.490322	0.077457	0.112960
14416	120.133333	-0.646758	0.606679	0.133646				-0.693470	0.626004	-0.063151	-0.710782	0.810567	-0.016336	-0.393049	0.741975	0.213434	-0.605006	1.141246	0.097274	-0.580078	1.082344	0.098020				-0.473555	0.750032	-0.200826																0.490324	0.077460	0.112965
14417	120.141667	-0.646665	0.606693	0.133600				-0.693332	0.626011	-0.063206	-0.710762	0.810570	-0.016364	-0.393008	0.741989	0.213445	-0.605117	1.141334	0.097245	-0.580212	1.082437	0.098030				-0.473442	0.750074	-0.200883																0.490324	0.077467	0.112949
14418	120.150000	-0.646590	0.606716	0.133558				-0.693258	0.626062	-0.063259	-0.710702	0.810510	-0.016410	-0.392955	0.742030	0.213429	-0.605226	1.141483	0.097221	-0.580383	1.082583	0.098022				-0.473322	0.750154	-0.200931																0.490325	0.077469	0.112945
14419	120.158333	-0.646551	0.606760	0.133510				-0.693217	0.626129	-0.063308	-0.710655	0.810551	-0.016436	-0.392916	0.742112	0.213455	-0.605341	1.141722	0.097197	-0.580545	1.082789	0.098038				-0.473207	0.750263	-0.200932																0.490325	0.077472	0.112938
14420	120.166667	-0.646531	0.606810	0.133471				-0.693187	0.626192	-0.063355	-0.710615	0.810596	-0.016452	-0.392866	0.742211	0.213446	-0.605434	1.141995	0.097147	-0.580709	1.083014	0.098063				-0.473092	0.750399	-0.200947																0.490331	0.077457	0.112935
14421	120.175000	-0.646557	0.606886	0.133435				-0.693190	0.626266	-0.063400	-0.710557	0.810658	-0.016480	-0.392825	0.742330	0.213434	-0.605525	1.142281	0.097099	-0.580922	1.083262	0.098062				-0.472995	0.750554	-0.200951																0.490339	0.077449	0.112935
14422	120.183333	-0.646592	0.606958	0.133402				-0.693206	0.626342	-0.063439	-0.710508	0.810725	-0.016497	-0.392787	0.742454	0.213418	-0.605614	1.142590	0.097055	-0.581066	1.083566	0.098073				-0.472923	0.750731	-0.200966																0.490349	0.077440	0.112932
14423	120.191667	-0.646655	0.607030	0.133385				-0.693235	0.626410	-0.063457	-0.710446	0.810795	-0.016515	-0.392764	0.742577	0.213401	-0.605695	1.142976	0.097040	-0.581224	1.083850	0.098083				-0.472876	0.750863	-0.200880																0.490343	0.077442	0.112946
14424	120.200000	-0.646670	0.607224	0.133349				-0.693267	0.626464	-0.063466	-0.710394	0.810867	-0.016535	-0.392735	0.742683	0.213344	-0.605749	1.143257	0.096961	-0.581356	1.084134	0.098095				-0.472857	0.751035	-0.200899																0.490356	0.077431	0.112952
14425	120.208333	-0.646796	0.607101	0.133359				-0.693307	0.626513	-0.063464	-0.710416	0.810971	-0.016527	-0.392727	0.742797	0.213318	-0.605793	1.143573	0.096927	-0.581487	1.084372	0.098097				-0.472869	0.751216	-0.201005																0.490348	0.077441	0.112951
14426	120.216667	-0.646856	0.607200	0.133379				-0.693340	0.626542	-0.063447	-0.710404	0.811049	-0.016524	-0.392723	0.742892	0.213299	-0.605837	1.143822	0.096859	-0.581614	1.084651	0.098068				-0.472897	0.751332	-0.201007																0.490349	0.077459	0.112952
14427	120.225000	-0.646913	0.607219	0.133398				-0.693372	0.626549	-0.063415	-0.710354	0.811085	-0.016541	-0.392731	0.742955	0.213290	-0.605865	1.144037	0.096806	-0.581702	1.084820	0.098060				-0.472952	0.751411	-0.201008																0.490342	0.077469	0.112959
14428	120.233333	-0.646948	0.607221	0.133416				-0.693400	0.626537	-0.063381	-0.710355	0.811111	-0.016536	-0.392740	0.742984	0.213280	-0.605879	1.144209	0.096762	-0.581771	1.084958	0.098044				-0.473017	0.751446	-0.201002																0.490334	0.077470	0.112956
14429	120.241667	-0.646966	0.607216	0.133435				-0.693429	0.626513	-0.063348	-0.710391	0.811138	-0.016519	-0.392755	0.742984	0.213283	-0.605883	1.144320	0.096722	-0.581832	1.085046	0.097993				-0.473093	0.751419	-0.200996																0.490342	0.077472	0.112950
14430	120.250000	-0.647120	0.607245	0.133601				-0.693451	0.626474	-0.063315	-0.710432	0.811137	-0.016494	-0.392776	0.742958	0.213285	-0.605880	1.144396	0.096683	-0.581877	1.085095	0.097963				-0.473172	0.751314	-0.200892																0.490343	0.077476	0.112950
14431	120.258333	-0.647052	0.607186	0.133562				-0.693520	0.626446	-0.063278	-0.710438	0.811083	-0.016482	-0.392802	0.742904	0.213293	-0.605877	1.144437	0.096648	-0.581915	1.085112	0.097932				-0.473247	0.751218	-0.200937																0.490343	0.077459	0.112943
14432	120.266667	-0.646979	0.607117	0.133526				-0.693555	0.626388	-0.063248	-0.710498	0.811035	-0.016446	-0.392823	0.742834	0.213304	-0.605857	1.144481	0.096632	-0.581953	1.085107	0.097893				-0.473314	0.751089	-0.200984																0.490330	0.077455	0.112935
14433	120.275000	-0.646964	0.607056	0.133558				-0.693557	0.626305	-0.063220	-0.710545	0.810961	-0.016419	-0.392844	0.742751	0.213317	-0.605848	1.144449	0.096587	-0.581988	1.085085	0.097854				-0.473376	0.750910	-0.200973																0.490335	0.077457	0.112926
14434	120.283333	-0.647102	0.607045	0.133736				-0.693609	0.626251	-0.063186	-0.710595	0.810887	-0.016389	-0.392872	0.742667	0.213355	-0.605832	1.144403	0.096530	-0.582017	1.085029	0.097816				-0.473438	0.750721	-0.200969																0.490325	0.077464	0.112918
14435	120.291667	-0.646940	0.606915	0.133632				-0.693627	0.626179	-0.063158	-0.710647	0.810793	-0.016354	-0.392882	0.742580	0.213372	-0.605814	1.144386	0.096498	-0.582043	1.084974	0.097781				-0.473487	0.750529	-0.200954																0.490313	0.077468	0.112915
14436	120.300000	-0.646915	0.606824	0.133664				-0.693643	0.626107	-0.063129	-0.710700	0.810696	-0.016320	-0.392893	0.742492	0.213404	-0.605800	1.144320	0.096444	-0.582072	1.084930	0.097743				-0.473521	0.750351	-0.200938																0.490302	0.077484	0.112901
14437	120.308333	-0.646876	0.606735	0.133700				-0.693612	0.626021	-0.063105	-0.710757	0.810622	-0.016285	-0.392892	0.742421	0.213427	-0.605772	1.144359	0.096413	-0.582157	1.084899	0.097681				-0.473552	0.750178	-0.200877																0.490299	0.077496	0.112886
14438	120.316667	-0.646833	0.606654	0.133726				-0.693618	0.625969	-0.063081	-0.710807	0.810493	-0.016248	-0.392887	0.742354	0.213443	-0.605750	1.144377	0.096365	-0.582238	1.084887	0.097624				-0.473589	0.750034	-0.200809																0.490305	0.077498	0.112867
14439	120.325000	-0.646775	0.606569	0.133750				-0.693582	0.625921	-0.063064	-0.710846	0.810403	-0.016213	-0.392868	0.742316	0.213451	-0.605723	1.144455	0.096333	-0.582222	1.084945	0.097621				-0.473626	0.749953	-0.200786																0.490295	0.077506	0.112852
14440	120.333333	-0.646720	0.606545	0.133755				-0.693484	0.625857	-0.063063	-0.710880	0.810322	-0.016180	-0.392850	0.742293	0.213458	-0.605687	1.144564	0.096303	-0.582332	1.084998	0.097565				-0.473662	0.749938	-0.200858																0.490314	0.077507	0.112829
14441	120.341667	-0.646662	0.606531	0.133743				-0.693447	0.625867	-0.063061	-0.710892	0.810249	-0.016143	-0.392845	0.742301	0.213495	-0.605671	1.144716	0.096237	-0.582317	1.085131	0.097589				-0.473687	0.749906	-0.200793																0.490304	0.077509	0.112802
14442	120.350000	-0.646613	0.606543	0.133731				-0.693411	0.625895	-0.063069	-0.710899	0.810200	-0.016109	-0.392821	0.742340	0.213509	-0.605630	1.144863	0.096125	-0.582393	1.085284	0.097568				-0.473701	0.749915	-0.200735																0.490310	0.077511	0.112784
14443	120.358333	-0.646573	0.606561	0.133707				-0.693316	0.625897	-0.063095	-0.710898	0.810161	-0.016074	-0.392793	0.742388	0.213477	-0.605605	1.145107	0.096075	-0.582452	1.085494	0.097580				-0.473705	0.750004	-0.200767																0.490309	0.077511	0.112760
14444	120.366667	-0.646541	0.606603	0.133682				-0.693293	0.625951	-0.063118	-0.710893	0.810151	-0.016042	-0.392777	0.742481	0.213513	-0.605573	1.145432	0.096045	-0.582585	1.085752	0.097565				-0.473703	0.750084	-0.200707																0.490296	0.077524	0.112732
14445	120.375000	-0.646559	0.606665	0.133653				-0.693294	0.626021	-0.063144	-0.710878	0.810162	-0.016011	-0.392763	0.742590	0.213512	-0.605548	1.145774	0.095986	-0.582616	1.086030	0.097599				-0.473683	0.750263	-0.200783																0.490287	0.077544	0.112712
14446	120.383333	-0.646587	0.606727	0.133627				-0.693367	0.626117	-0.063168	-0.710860	0.810198	-0.015982	-0.392746	0.742717	0.213512	-0.605527	1.146194	0.095946	-0.582694	1.086420	0.097598				-0.473663	0.750427	-0.200767																0.490296	0.077551	0.112685
14447	120.391667	-0.646648	0.606793	0.133610				-0.693379	0.626161	-0.063196	-0.710836	0.810246	-0.015959	-0.392730	0.742868	0.213487	-0.605501	1.146577	0.095888	-0.582777	1.086796	0.097606				-0.473636	0.750597	-0.200756																0.490286	0.077553	0.112659
14448	120.400000	-0.646731	0.606863	0.133595				-0.693455	0.626228	-0.063217	-0.710809	0.810313	-0.015935	-0.392728	0.743025	0.213484	-0.605470	1.147098	0.095860	-0.582927	1.087212	0.097586				-0.473620	0.750769	-0.200750																0.490280	0.077562	0.112633
14449	120.408333	-0.646843	0.606928	0.133583				-0.693591	0.626308	-0.063225	-0.710768	0.810387	-0.015913	-0.392734	0.743189	0.213484	-0.605446	1.147578	0.095792	-0.582975	1.087698	0.097612				-0.473606	0.750938	-0.200740																0.490287	0.077568	0.112605
14450	120.416667	-0.646963	0.606971	0.133576				-0.693690	0.626349	-0.063226	-0.710731	0.810502	-0.015893	-0.392744	0.743342	0.213486	-0.605427	1.148118	0.095752	-0.583021	1.088188	0.097654				-0.473609	0.751099	-0.200730																0.490295	0.077568	0.112599
14451	120.425000	-0.647074	0.607000	0.133581				-0.693558	0.626392	-0.063102	-0.710690	0.810563	-0.015885	-0.392765	0.743483	0.213507	-0.605402	1.148659	0.095739	-0.583085	1.088703	0.097711				-0.473631	0.751232	-0.200664																0.490292	0.077578	0.112587
14452	120.433333	-0.647182	0.607023	0.133584				-0.693627	0.626399	-0.063070	-0.710633	0.810622	-0.015886	-0.392811	0.743623	0.213561	-0.605386	1.149202	0.095721	-0.583152	1.089194	0.097764				-0.473673	0.751350	-0.200594																0.490299	0.077573	0.112582
14453	120.441667	-0.647338	0.607051	0.133665				-0.693935	0.626392	-0.063138	-0.710568	0.810663	-0.015902	-0.392854	0.743746	0.213583	-0.605363	1.149742	0.095731	-0.583226	1.089665	0.097836				-0.473728	0.751475	-0.200576																0.490291	0.077582	0.112582
14454	120.450000	-0.647469	0.607073	0.133742				-0.693975	0.626368	-0.063105	-0.710482	0.810687	-0.015928	-0.392899	0.743857	0.213612	-0.605340	1.150224	0.095730	-0.583296	1.090116	0.097881				-0.473789	0.751630	-0.200654																0.490307	0.077573	0.112592
14455	120.458333	-0.647503	0.607080	0.133748				-0.693771	0.626351	-0.062966	-0.710418	0.810699	-0.015966	-0.392962	0.743966	0.213637	-0.605306	1.150660	0.095740	-0.583349	1.090565	0.097943				-0.473860	0.751734	-0.200619																0.490298	0.077572	0.112608
14456	120.466667	-0.647509	0.607080	0.133747				-0.693788	0.626343	-0.062932	-0.710343	0.810692	-0.016012	-0.393034	0.744077	0.213659	-0.605281	1.151103	0.095808	-0.583389	1.090956	0.098026				-0.473923	0.751827	-0.200592																0.490303	0.077563	0.112616
14457	120.475000	-0.647492	0.607089	0.133745				-0.693788	0.626342	-0.062905	-0.710273	0.810661	-0.016070	-0.393103	0.744178	0.213668	-0.605232	1.151444	0.095854	-0.583396	1.091274	0.098121				-0.473975	0.751932	-0.200567																0.490288	0.077575	0.112607
14458	120.483333	-0.647467	0.607095	0.133743				-0.693771	0.626352	-0.062880	-0.710165	0.810567	-0.016152	-0.393177	0.744281	0.213676	-0.605170	1.151680	0.095903	-0.583350	1.091579	0.098191				-0.474006	0.752029	-0.200545																0.490291	0.077566	0.112623
14459	120.491667	-0.647324	0.607085	0.133662				-0.693744	0.626380	-0.062859	-0.710093	0.810505	-0.016220	-0.393257	0.744387	0.213695	-0.605078	1.151924	0.096000	-0.583315	1.091771	0.098239				-0.474009	0.752109	-0.200480																0.490294	0.077563	0.112631
14460	120.500000	-0.647322	0.607116	0.133723				-0.693700	0.626414	-0.062840	-0.710028	0.810359	-0.016292	-0.393341	0.744506	0.213719	-0.604991	1.152061	0.096078	-0.583193	1.091896	0.098321				-0.473984	0.752197	-0.200427																0.490295	0.077564	0.112655
14461	120.508333	-0.647098	0.607077	0.133579				-0.693758	0.626460	-0.062873	-0.709970	0.810241	-0.016363	-0.393427	0.744630	0.213743	-0.604911	1.152076	0.096144	-0.583081	1.091929	0.098393				-0.473917	0.752321	-0.200417																0.490299	0.077565	0.112663
14462	120.516667	-0.646998	0.607100	0.133570				-0.693788	0.626507	-0.062912	-0.709919	0.810108	-0.016437	-0.393506	0.744760	0.213770	-0.604822	1.152069	0.096227	-0.582969	1.091925	0.098418				-0.473815	0.752449	-0.200422																0.490294	0.077567	0.112684
14463	120.525000	-0.646898	0.607112	0.133562				-0.693665	0.626565	-0.062900	-0.709860	0.809959	-0.016509	-0.393583	0.744894	0.213800	-0.604718	1.151977	0.096319	-0.582811	1.091868	0.098432				-0.473679	0.752581	-0.200422																0.490291	0.077565	0.112696
14464	120.533333	-0.646789	0.607118	0.133549				-0.693552	0.626601	-0.062938	-0.709803	0.809809	-0.016582	-0.393675	0.745033	0.213865	-0.604606	1.151803	0.096421	-0.582631	1.091688	0.098453				-0.473520	0.752709	-0.200427																0.490275	0.077563	0.112686
14465	120.541667	-0.646687	0.607126	0.133526				-0.693370	0.626654	-0.062965	-0.709737	0.809646	-0.016678	-0.393727	0.745165	0.213874	-0.604481	1.151509	0.096534	-0.582389	1.091467	0.098461				-0.473330	0.752844	-0.200435																0.490292	0.077549	0.112706
14466	120.550000	-0.646582	0.607131	0.133487				-0.693218	0.626720	-0.063023	-0.709690	0.809491	-0.016772	-0.393791	0.745301	0.213918	-0.604359	1.151171	0.096653	-0.582116	1.091190	0.098490				-0.473123	0.752976	-0.200443																0.490296	0.077540	0.112698
14467	120.558333	-0.646486	0.607151	0.133433				-0.693058	0.626780	-0.063112	-0.709598	0.809284	-0.016893	-0.393854	0.745442	0.213963	-0.604227	1.150804	0.096803	-0.581780	1.090908	0.098539				-0.472901	0.753109	-0.200442																0.490287	0.077543	0.112707
14468	120.566667	-0.646399	0.607171	0.133365				-0.692927	0.626873	-0.063186	-0.709523	0.809156	-0.017014	-0.393915	0.745575	0.214008	-0.604106	1.150419	0.096985	-0.581467	1.090523	0.098595				-0.472668	0.753241	-0.200436																0.490283	0.077543	0.112722
14469	120.575000	-0.646333	0.607181	0.133281				-0.692681	0.626924	-0.063254	-0.709467	0.809052	-0.017128	-0.393966	0.745706	0.214057	-0.603976	1.149968	0.097154	-0.581154	1.090178	0.098629				-0.472422	0.753377	-0.200432																0.490274	0.077555	0.112729
14470	120.583333	-0.646291	0.607244	0.133203				-0.692657	0.626989	-0.063394	-0.709406	0.808975	-0.017246	-0.394017	0.745834	0.214114	-0.603856	1.149493	0.097304	-0.580831	1.089809	0.098686				-0.472184	0.753510	-0.200426																0.490263	0.077572	0.112749
14471	120.591667	-0.646257	0.607287	0.133113				-0.692622	0.627060	-0.063494	-0.709352	0.808946	-0.017367	-0.394072	0.745962	0.214185	-0.603758	1.149099	0.097465	-0.580568	1.089441	0.098737				-0.471947	0.753644	-0.200427																0.490259	0.077578	0.112768
14472	120.600000	-0.646287	0.607332	0.133043				-0.692631	0.627137	-0.063585	-0.709287	0.808939	-0.017487	-0.394105	0.746059	0.214216	-0.603689	1.148696	0.097612	-0.580314	1.089146	0.098808				-0.471722	0.753762	-0.200433																0.490282	0.077565	0.112781
14473	120.608333	-0.646330	0.607365	0.132988				-0.692588	0.627149	-0.063678	-0.709219	0.808975	-0.017615	-0.394158	0.746149	0.214261	-0.603658	1.148343	0.097758	-0.580115	1.088889	0.098856				-0.471516	0.753866	-0.200436																0.490281	0.077554	0.112792
14474	120.616667	-0.646416	0.607412	0.132936				-0.692584	0.627171	-0.063757	-0.709158	0.809040	-0.017736	-0.394218	0.746212	0.214298	-0.603638	1.148076	0.097930	-0.579926	1.088639	0.098961				-0.471335	0.753948	-0.200437																0.490303	0.077539	0.112807
14475	120.625000	-0.646504	0.607436	0.132888				-0.692670	0.627198	-0.063838	-0.709074	0.809113	-0.017863	-0.394293	0.746237	0.214327	-0.603670	1.147825	0.098077	-0.579807	1.088454	0.099027				-0.471186	0.754009	-0.200450																0.490315	0.077523	0.112808
14476	120.633333	-0.646610	0.607457	0.132851				-0.692697	0.627192	-0.063898	-0.709003	0.809206	-0.017990	-0.394374	0.746226	0.214348	-0.603716	1.147638	0.098247	-0.579732	1.088274	0.099124				-0.471069	0.754037	-0.200466																0.490316	0.077520	0.112811
14477	120.641667	-0.646716	0.607473	0.132819				-0.692530	0.627200	-0.063824	-0.708956	0.809316	-0.018105	-0.394473	0.746184	0.214358	-0.603771	1.147495	0.098396	-0.579695	1.088197	0.099225				-0.470995	0.754042	-0.200484																0.490322	0.077511	0.112810
14478	120.650000	-0.646809	0.607478	0.132795				-0.692584	0.627190	-0.063832	-0.708914	0.809437	-0.018204	-0.394579	0.746125	0.214370	-0.603841	1.147415	0.098527	-0.579683	1.088163	0.099345				-0.470951	0.754012	-0.200504																0.490322	0.077524	0.112816
14479	120.658333	-0.646896	0.607483	0.132787				-0.692879	0.627179	-0.063912	-0.708866	0.809527	-0.018303	-0.394687	0.746029	0.214379	-0.603903	1.147408	0.098674	-0.579702	1.088175	0.099458				-0.470940	0.753963	-0.200529																0.490312	0.077541	0.112815
14480	120.666667	-0.646969	0.607438	0.132781				-0.692912	0.627126	-0.063908	-0.708838	0.809605	-0.018391	-0.394799	0.745910	0.214380	-0.603966	1.147445	0.098821	-0.579757	1.088223	0.099589				-0.470935	0.753884	-0.200560																0.490310	0.077550	0.112801
14481	120.675000	-0.647028	0.607437	0.132788				-0.692954	0.627081	-0.063887	-0.708798	0.809688	-0.018468	-0.394920	0.745776	0.214381	-0.604051	1.147560	0.098987	-0.579843	1.088304	0.099713				-0.470961	0.753791	-0.200578																0.490300	0.077562	0.112785
14482	120.683333	-0.647056	0.607431	0.132787				-0.693008	0.627060	-0.063852	-0.708762	0.809733	-0.018533	-0.395049	0.745645	0.214408	-0.604120	1.147668	0.099094	-0.579940	1.088404	0.099834				-0.471000	0.753689	-0.200597																0.490301	0.077568	0.112758
14483	120.691667	-0.647080	0.607402	0.132797				-0.693031	0.626999	-0.063837	-0.708764	0.809752	-0.018571	-0.395155	0.745490	0.214376	-0.604177	1.147803	0.099182	-0.580059	1.088537	0.099940				-0.471051	0.753578	-0.200606																0.490291	0.077567	0.112742
14484	120.700000	-0.647109	0.607358	0.132815				-0.693066	0.626948	-0.063814	-0.708763	0.809796	-0.018591	-0.395272	0.745359	0.214413	-0.604226	1.147968	0.099271	-0.580195	1.088667	0.100030				-0.471100	0.753458	-0.200606																0.490294	0.077559	0.112718
14485	120.708333	-0.647102	0.607323	0.132825				-0.693094	0.626906	-0.063788	-0.708767	0.809726	-0.018595	-0.395364	0.745221	0.214422	-0.604273	1.148144	0.099326	-0.580322	1.088811	0.100099				-0.471150	0.753352	-0.200608																0.490303	0.077557	0.112701
14486	120.716667	-0.647084	0.607282	0.132841				-0.693113	0.626863	-0.063767	-0.708790	0.809690	-0.018584	-0.395434	0.745099	0.214430	-0.604305	1.148346	0.099366	-0.580468	1.088969	0.100140				-0.471194	0.753252	-0.200596																0.490291	0.077561	0.112697
14487	120.725000	-0.647082	0.607224	0.132872				-0.693123	0.626823	-0.063744	-0.708834	0.809634	-0.018534	-0.395483	0.744989	0.214446	-0.604338	1.148588	0.099386	-0.580644	1.089170	0.100162				-0.471232	0.753170	-0.200584																0.490294	0.077574	0.112683
14488	120.733333	-0.647052	0.607167	0.132889				-0.693122	0.626789	-0.063719	-0.708892	0.809571	-0.018482	-0.395514	0.744905	0.214459	-0.604354	1.148845	0.099386	-0.580794	1.089357	0.100203				-0.471270	0.753101	-0.200565																0.490292	0.077575	0.112671
14489	120.741667	-0.647008	0.607115	0.132903				-0.693112	0.626765	-0.063705	-0.708941	0.809490	-0.018417	-0.395515	0.744850	0.214477	-0.604357	1.149079	0.099363	-0.580956	1.089546	0.100218				-0.471309	0.753045	-0.200541																0.490282	0.077591	0.112674
14490	120.750000	-0.646966	0.607062	0.132923				-0.693087	0.626745	-0.063688	-0.708995	0.809422	-0.018342	-0.395480	0.744811	0.214454	-0.604342	1.149356	0.099338	-0.581067	1.089774	0.100222				-0.471346	0.753016	-0.200514																0.490281	0.077598	0.112679
14491	120.758333	-0.646898	0.607011	0.132931				-0.693052	0.626727	-0.063677	-0.709050	0.809336	-0.018259	-0.395436	0.744813	0.214492	-0.604321	1.149612	0.099296	-0.581186	1.089961	0.100233				-0.471392	0.753004	-0.200485																0.490287	0.077595	0.112670
14492	120.766667	-0.646839	0.606980	0.132944				-0.693007	0.626720	-0.063666	-0.709097	0.809246	-0.018167	-0.395371	0.744845	0.214525	-0.604305	1.149869	0.099235	-0.581308	1.090163	0.100242				-0.471433	0.753012	-0.200454																0.490295	0.077583	0.112669
14493	120.775000	-0.646787	0.606964	0.132956				-0.692958	0.626725	-0.063668	-0.709137	0.809166	-0.018064	-0.395276	0.744898	0.214540	-0.604272	1.150183	0.099181	-0.581454	1.090353	0.100245				-0.471486	0.753031	-0.200429																0.490295	0.077581	0.112668
14494	120.783333	-0.646737	0.606960	0.132971				-0.692914	0.626737	-0.063662	-0.709220	0.809105	-0.017932	-0.395174	0.744966	0.214557	-0.604240	1.150494	0.099119	-0.581575	1.090580	0.100241				-0.471539	0.753062	-0.200403																0.490299	0.077574	0.112669
14495	120.791667	-0.646693	0.606961	0.132980				-0.692883	0.626752	-0.063655	-0.709256	0.809027	-0.017805	-0.395059	0.745055	0.214559	-0.604191	1.150765	0.099018	-0.581681	1.090841	0.100216				-0.471594	0.753102	-0.200373																0.490304	0.077558	0.112674
14496	120.800000	-0.646665	0.606968	0.132993				-0.692641	0.626787	-0.063547	-0.709289	0.808973	-0.017672	-0.394942	0.745164	0.214565	-0.604143	1.151067	0.098924	-0.581767	1.091109	0.100185				-0.471657	0.753142	-0.200341																0.490305	0.077560	0.112678
14497	120.808333	-0.646664	0.606994	0.133016				-0.692760	0.626816	-0.063588	-0.709342	0.808937	-0.017535	-0.394830	0.745280	0.214553	-0.604104	1.151356	0.098829	-0.581862	1.091340	0.100149				-0.471738	0.753176	-0.200316																0.490295	0.077565	0.112677
14498	120.816667	-0.646670	0.607020	0.133042				-0.692913	0.626861	-0.063607	-0.709375	0.808913	-0.017393	-0.394707	0.745383	0.214504	-0.604075	1.151661	0.098780	-0.581927	1.091555	0.100118				-0.471824	0.753202	-0.200291																0.490302	0.077572	0.112688
14499	120.825000	-0.646707	0.607057	0.133074				-0.692952	0.626877	-0.063589	-0.709411	0.808903	-0.017250	-0.394627	0.745526	0.214521	-0.604006	1.151885	0.098659	-0.581971	1.091794	0.100089				-0.471926	0.753230	-0.200271																0.490301	0.077568	0.112684
14500	120.833333	-0.646754	0.607084	0.133109				-0.693018	0.626902	-0.063557	-0.709443	0.808916	-0.017116	-0.394528	0.745630	0.214460	-0.603956	1.152143	0.098582	-0.582002	1.092027	0.100041				-0.472044	0.753248	-0.200252																0.490302	0.077580	0.112680
14501	120.841667	-0.646809	0.607117	0.133146				-0.693100	0.626914	-0.063521	-0.709496	0.808932	-0.016987	-0.394458	0.745747	0.214433	-0.603899	1.152383	0.098519	-0.582025	1.092218	0.100001				-0.472165	0.753258	-0.200227																0.490291	0.077579	0.112674
14502	120.850000	-0.646874	0.607125	0.133180				-0.693183	0.626908	-0.063478	-0.709578	0.808975	-0.016839	-0.394396	0.745844	0.214419	-0.603849	1.152572	0.098451	-0.582045	1.092389	0.099979				-0.472305	0.753254	-0.200204																0.490310	0.077568	0.112674
14503	120.858333	-0.646940	0.607130	0.133216				-0.693267	0.626882	-0.063429	-0.709618	0.809003	-0.016720	-0.394348	0.745912	0.214409	-0.603802	1.152728	0.098390	-0.582044	1.092527	0.099957				-0.472462	0.753235	-0.200176																0.490295	0.077573	0.112673
14504	120.866667	-0.646994	0.607115	0.133253				-0.693356	0.626848	-0.063369	-0.709670	0.809034	-0.016607	-0.394312	0.745951	0.214405	-0.603762	1.152856	0.098341	-0.582051	1.092653	0.099940				-0.472634	0.753187	-0.200153																0.490300	0.077570	0.112683
14505	120.875000	-0.647052	0.607101	0.133292				-0.693436	0.626805	-0.063309	-0.709733	0.809057	-0.016493	-0.394292	0.745961	0.214395	-0.603727	1.152977	0.098308	-0.582044	1.092738	0.099925				-0.472814	0.753120	-0.200125																0.490297	0.077569	0.112689
14506	120.883333	-0.647096	0.607069	0.133332				-0.693534	0.626796	-0.063215	-0.709799	0.809074	-0.016384	-0.394284	0.745940	0.214392	-0.603678	1.153035	0.098231	-0.582021	1.092838	0.099897				-0.472995	0.753026	-0.200106																0.490297	0.077566	0.112687
14507	120.891667	-0.647142	0.607034	0.133367				-0.693644	0.626751	-0.063170	-0.709854	0.809088	-0.016289	-0.394284	0.745895	0.214395	-0.603649	1.153080	0.098201	-0.582019	1.092840	0.099899				-0.473178	0.752909	-0.200074																0.490284	0.077578	0.112694
14508	120.900000	-0.647166	0.606996	0.133404				-0.693707	0.626690	-0.063116	-0.709911	0.809084	-0.016202	-0.394289	0.745833	0.214399	-0.603627	1.153107	0.098181	-0.582009	1.092860	0.099885				-0.473345	0.752781	-0.200048																0.490282	0.077579	0.112711
14509	120.908333	-0.647177	0.606950	0.133446				-0.693759	0.626645	-0.063057	-0.709973	0.809063	-0.016123	-0.394315	0.745764	0.214451	-0.603608	1.153108	0.098170	-0.581999	1.092857	0.099879				-0.473490	0.752645	-0.200023																0.490274	0.077578	0.112717
14510	120.916667	-0.647176	0.606903	0.133481				-0.693747	0.626568	-0.063006	-0.710013	0.809031	-0.016047	-0.394327	0.745671	0.214469	-0.603597	1.153094	0.098163	-0.581992	1.092842	0.099881				-0.473611	0.752505	-0.199997																0.490286	0.077575	0.112728
14511	120.925000	-0.647163	0.606849	0.133525				-0.693817	0.626508	-0.062984	-0.710060	0.808997	-0.015982	-0.394329	0.745564	0.214470	-0.603590	1.153057	0.098163	-0.581980	1.092800	0.099887				-0.473713	0.752369	-0.199973																0.490279	0.077571	0.112726
14512	120.933333	-0.647133	0.606793	0.133559				-0.693830	0.626447	-0.062947	-0.710145	0.808966	-0.015908	-0.394346	0.745477	0.214509	-0.603589	1.153016	0.098170	-0.581984	1.092758	0.099895				-0.473797	0.752243	-0.199956																0.490293	0.077552	0.112743
14513	120.941667	-0.647103	0.606734	0.133600				-0.693833	0.626392	-0.062913	-0.710178	0.808901	-0.015857	-0.394352	0.745391	0.214535	-0.603596	1.152969	0.098175	-0.581991	1.092717	0.099908				-0.473846	0.752131	-0.199932																0.490299	0.077555	0.112746
14514	120.950000	-0.647057	0.606672	0.133635				-0.693817	0.626344	-0.062887	-0.710208	0.808837	-0.015810	-0.394355	0.745320	0.214553	-0.603609	1.152928	0.098182	-0.582000	1.092670	0.099921				-0.473880	0.752034	-0.199921																0.490317	0.077549	0.112764
14515	120.958333	-0.647012	0.606627	0.133662				-0.693656	0.626302	-0.062825	-0.710231	0.808767	-0.015771	-0.394346	0.745260	0.214569	-0.603630	1.152894	0.098185	-0.582032	1.092646	0.099934				-0.473892	0.751955	-0.199911																0.490311	0.077553	0.112764
14516	120.966667	-0.646957	0.606594	0.133677				-0.693729	0.626299	-0.062856	-0.710248	0.808692	-0.015739	-0.394346	0.745222	0.214577	-0.603658	1.152880	0.098188	-0.582070	1.092635	0.099950				-0.473888	0.751902	-0.199911																0.490309	0.077546	0.112769
14517	120.975000	-0.646897	0.606555	0.133684				-0.693382	0.626269	-0.062774	-0.710263	0.808625	-0.015726	-0.394336	0.745210	0.214588	-0.603703	1.152917	0.098207	-0.582118	1.092645	0.099974				-0.473860	0.751877	-0.199899																0.490311	0.077552	0.112775
14518	120.983333	-0.646840	0.606560	0.133667				-0.693590	0.626323	-0.062880	-0.710265	0.808565	-0.015720	-0.394321	0.745215	0.214600	-0.603757	1.152939	0.098205	-0.582175	1.092675	0.099996				-0.473816	0.751884	-0.199892																0.490293	0.077576	0.112750
14519	120.991667	-0.646786	0.606566	0.133641				-0.693491	0.626333	-0.062917	-0.710255	0.808506	-0.015734	-0.394307	0.745245	0.214607	-0.603801	1.153006	0.098188	-0.582243	1.092726	0.100017				-0.473753	0.751916	-0.199889																0.490300	0.077571	0.112751
14520	121.000000	-0.646738	0.606585	0.133606				-0.693405	0.626348	-0.062965	-0.710241	0.808464	-0.015755	-0.394293	0.745294	0.214611	-0.603852	1.153028	0.098140	-0.582328	1.092782	0.100029				-0.473674	0.751969	-0.199891																0.490306	0.077555	0.112732
14521	121.008333	-0.646707	0.606610	0.133565				-0.693378	0.626428	-0.062986	-0.710223	0.808450	-0.015780	-0.394266	0.745361	0.214597	-0.603927	1.153207	0.098176	-0.582403	1.092883	0.100058				-0.473587	0.752048	-0.199889																0.490299	0.077558	0.112706
14522	121.016667	-0.646694	0.606646	0.133531				-0.693410	0.626495	-0.063035	-0.710199	0.808453	-0.015812	-0.394260	0.745459	0.214616	-0.603987	1.153308	0.098147	-0.582481	1.092982	0.100069				-0.473497	0.752147	-0.199893																0.490288	0.077568	0.112678
14523	121.025000	-0.646713	0.606696	0.133499				-0.693364	0.626498	-0.063099	-0.710183	0.808473	-0.015841	-0.394259	0.745563	0.214612	-0.604046	1.153411	0.098117	-0.582569	1.093078	0.100047				-0.473403	0.752251	-0.199898																0.490293	0.077571	0.112667
14524	121.033333	-0.646757	0.606738	0.133470				-0.693389	0.626547	-0.063139	-0.710126	0.808501	-0.015892	-0.394264	0.745673	0.214608	-0.604083	1.153471	0.098040	-0.582639	1.093210	0.100030				-0.473315	0.752356	-0.199903																0.490288	0.077577	0.112659
14525	121.041667	-0.646822	0.606784	0.133444				-0.693457	0.626611	-0.063162	-0.710130	0.808562	-0.015920	-0.394275	0.745772	0.214585	-0.604151	1.153610	0.098053	-0.582703	1.093286	0.100026				-0.473239	0.752460	-0.199904																0.490270	0.077599	0.112660
14526	121.050000	-0.646887	0.606821	0.133431				-0.693541	0.626670	-0.063173	-0.710149	0.808635	-0.015950	-0.394297	0.745860	0.214574	-0.604205	1.153687	0.098022	-0.582760	1.093393	0.100010				-0.473175	0.752559	-0.199908																0.490290	0.077591	0.112661
14527	121.058333	-0.646965	0.606843	0.133422				-0.693518	0.626637	-0.063201	-0.710132	0.808681	-0.016002	-0.394339	0.745929	0.214576	-0.604247	1.153741	0.098003	-0.582797	1.093439	0.099991				-0.473131	0.752638	-0.199907																0.490292	0.077593	0.112665
14528	121.066667	-0.647032	0.606851	0.133419				-0.693524	0.626644	-0.063171	-0.710112	0.808721	-0.016055	-0.394398	0.745974	0.214583	-0.604281	1.153794	0.098001	-0.582828	1.093462	0.099981				-0.473113	0.752682	-0.199905																0.490300	0.077589	0.112661
14529	121.075000	-0.647090	0.606843	0.133421				-0.693653	0.626652	-0.063183	-0.710123	0.808736	-0.016106	-0.394460	0.745994	0.214596	-0.604305	1.153728	0.097972	-0.582835	1.093420	0.099964				-0.473120	0.752699	-0.199910																0.490302	0.077581	0.112656
14530	121.083333	-0.647135	0.606828	0.133427				-0.693679	0.626613	-0.063172	-0.710147	0.808760	-0.016157	-0.394532	0.745991	0.214614	-0.604329	1.153655	0.097959	-0.582836	1.093360	0.099922				-0.473143	0.752675	-0.199913																0.490307	0.077569	0.112654
14531	121.091667	-0.647168	0.606796	0.133439				-0.693695	0.626554	-0.063165	-0.710172	0.808772	-0.016202	-0.394608	0.745953	0.214632	-0.604332	1.153511	0.097931	-0.582798	1.093209	0.099911				-0.473184	0.752613	-0.199921																0.490306	0.077561	0.112649
14532	121.100000	-0.647181	0.606755	0.133446				-0.693659	0.626462	-0.063160	-0.710207	0.808771	-0.016238	-0.394681	0.745884	0.214646	-0.604342	1.153345	0.097942	-0.582728	1.093049	0.099875				-0.473230	0.752515	-0.199929																0.490301	0.077575	0.112654
14533	121.108333	-0.647191	0.606713	0.133461				-0.693729	0.626434	-0.063139	-0.710243	0.808751	-0.016271	-0.394762	0.745798	0.214663	-0.604336	1.153081	0.097933	-0.582635	1.092837	0.099825				-0.473276	0.752389	-0.199941																0.490300	0.077575	0.112670
14534	121.116667	-0.647190	0.606663	0.133472				-0.693754	0.626376	-0.063120	-0.710340	0.808736	-0.016284	-0.394838	0.745701	0.214681	-0.604315	1.152757	0.097920	-0.582511	1.092557	0.099761				-0.473319	0.752243	-0.199950																0.490297	0.077589	0.112685
14535	121.125000	-0.647190	0.606602	0.133493				-0.693650	0.626310	-0.063056	-0.710345	0.808671	-0.016322	-0.394919	0.745587	0.214704	-0.604264	1.152392	0.097905	-0.582352	1.092249	0.099705				-0.473352	0.752075	-0.199955																0.490297	0.077579	0.112697
14536	121.133333	-0.647183	0.606539	0.133508				-0.693829	0.626270	-0.063079	-0.710400	0.808604	-0.016343	-0.394975	0.745461	0.214688	-0.604204	1.151970	0.097882	-0.582151	1.091882	0.099650				-0.473384	0.751903	-0.199965																0.490299	0.077583	0.112711
14537	121.141667	-0.647178	0.606474	0.133532				-0.693822	0.626171	-0.063086	-0.710478	0.808538	-0.016353	-0.395046	0.745358	0.214713	-0.604137	1.151487	0.097877	-0.581925	1.091465	0.099604				-0.473415	0.751723	-0.199977																0.490299	0.077575	0.112700
14538	121.150000	-0.647187	0.606404	0.133558				-0.693835	0.626095	-0.063084	-0.710551	0.808423	-0.016370	-0.395112	0.745272	0.214736	-0.604054	1.150965	0.097879	-0.581674	1.091019	0.099541				-0.473444	0.751551	-0.199990																0.490312	0.077561	0.112706
14539	121.158333	-0.647172	0.606335	0.133570				-0.693838	0.626023	-0.063087	-0.710600	0.808348	-0.016385	-0.395142	0.745180	0.214704	-0.603971	1.150421	0.097877	-0.581386	1.090558	0.099454				-0.473469	0.751396	-0.200002																0.490324	0.077542	0.112696
14540	121.166667	-0.647139	0.606288	0.133569				-0.693840	0.625962	-0.063091	-0.710655	0.808282	-0.016399	-0.395160	0.745108	0.214670	-0.603875	1.149868	0.097888	-0.581093	1.090081	0.099385				-0.473497	0.751258	-0.200019																0.490327	0.077525	0.112695
14541	121.175000	-0.647144	0.606238	0.133581				-0.693836	0.625916	-0.063096	-0.710705	0.808229	-0.016410	-0.395167	0.745063	0.214655	-0.603791	1.149292	0.097893	-0.580792	1.089578	0.099322				-0.473511	0.751140	-0.200034																0.490319	0.077533	0.112698
14542	121.183333	-0.647127	0.606212	0.133578				-0.693833	0.625886	-0.063102	-0.710759	0.808195	-0.016418	-0.395174	0.745049	0.214670	-0.603699	1.148759	0.097899	-0.580468	1.089163	0.099251				-0.473523	0.751041	-0.200050																0.490308	0.077549	0.112711
14543	121.191667	-0.647104	0.606195	0.133571				-0.693830	0.625867	-0.063107	-0.710810	0.808144	-0.016414	-0.395140	0.745035	0.214632	-0.603619	1.148240	0.097913	-0.580214	1.088727	0.099182				-0.473540	0.750973	-0.200065																0.490303	0.077552	0.112728
14544	121.200000	-0.647075	0.606209	0.133553				-0.693817	0.625862	-0.063116	-0.710841	0.808164	-0.016405	-0.395112	0.745035	0.214617	-0.603556	1.147733	0.097909	-0.579887	1.088324	0.099158				-0.473556	0.750923	-0.200084																0.490291	0.077566	0.112744
14545	121.208333	-0.647079	0.606212	0.133551				-0.693815	0.625864	-0.063125	-0.710851	0.808173	-0.016409	-0.395060	0.745047	0.214572	-0.603503	1.147314	0.097932	-0.579638	1.087957	0.099115				-0.473573	0.750891	-0.200101																0.490282	0.077563	0.112757
14546	121.216667	-0.647067	0.606239	0.133532				-0.693805	0.625871	-0.063143	-0.710868	0.808198	-0.016413	-0.395014	0.745078	0.214550	-0.603484	1.146902	0.097930	-0.579413	1.087661	0.099067				-0.473593	0.750873	-0.200118																0.490272	0.077560	0.112771
14547	121.225000	-0.647065	0.606293	0.133517				-0.693802	0.625892	-0.063159	-0.710859	0.808236	-0.016413	-0.394948	0.745124	0.214508	-0.603481	1.146600	0.097942	-0.579228	1.087400	0.099040				-0.473616	0.750880	-0.200141																0.490267	0.077553	0.112771
14548	121.233333	-0.647066	0.606356	0.133506				-0.693793	0.625915	-0.063176	-0.710841	0.808291	-0.016418	-0.394889	0.745177	0.214488	-0.603502	1.146299	0.097935	-0.579073	1.087185	0.099031				-0.473635	0.750902	-0.200168																0.490271	0.077540	0.112773
14549	121.241667	-0.647077	0.606421	0.133500				-0.693790	0.625949	-0.063194	-0.710815	0.808358	-0.016419	-0.394820	0.745240	0.214447	-0.603557	1.146118	0.097927	-0.578976	1.087027	0.098996				-0.473656	0.750931	-0.200198																0.490264	0.077530	0.112776
14550	121.250000	-0.647088	0.606490	0.133487				-0.693789	0.625997	-0.063212	-0.710756	0.808431	-0.016425	-0.394748	0.745299	0.214403	-0.603628	1.145948	0.097911	-0.578921	1.086945	0.098954				-0.473672	0.750970	-0.200225																0.490243	0.077535	0.112771
14551	121.258333	-0.647100	0.606565	0.133475				-0.693780	0.626051	-0.063221	-0.710718	0.808518	-0.016421	-0.394663	0.745350	0.214339	-0.603722	1.145842	0.097889	-0.578908	1.086866	0.098942				-0.473674	0.751018	-0.200248																0.490248	0.077537	0.112786
14552	121.266667	-0.647114	0.606644	0.133459				-0.693782	0.626110	-0.063225	-0.710688	0.808654	-0.016409	-0.394592	0.745412	0.214317	-0.603825	1.145784	0.097870	-0.578918	1.086854	0.098929				-0.473677	0.751065	-0.200271																0.490246	0.077537	0.112804
14553	121.275000	-0.647122	0.606707	0.133442				-0.693671	0.626175	-0.063177	-0.710647	0.808750	-0.016403	-0.394513	0.745456	0.214266	-0.603949	1.145778	0.097838	-0.578982	1.086845	0.098917				-0.473672	0.751122	-0.200292																0.490230	0.077551	0.112802
14554	121.283333	-0.647125	0.606767	0.133420				-0.693551	0.626231	-0.063123	-0.710606	0.808837	-0.016398	-0.394421	0.745476	0.214184	-0.604086	1.145818	0.097801	-0.579069	1.086900	0.098917				-0.473666	0.751168	-0.200316																0.490221	0.077562	0.112811
14555	121.291667	-0.647130	0.606817	0.133402				-0.693774	0.626252	-0.063240	-0.710567	0.808915	-0.016397	-0.394359	0.745512	0.214171	-0.604217	1.145902	0.097755	-0.579174	1.087018	0.098911				-0.473655	0.751212	-0.200340																0.490225	0.077556	0.112810
14556	121.300000	-0.647137	0.606871	0.133388				-0.693780	0.626285	-0.063251	-0.710528	0.808980	-0.016395	-0.394309	0.745543	0.214161	-0.604363	1.146019	0.097701	-0.579309	1.087170	0.098905				-0.473650	0.751253	-0.200364																0.490249	0.077538	0.112810
14557	121.308333	-0.647141	0.606915	0.133363				-0.693559	0.626324	-0.063156	-0.710498	0.809062	-0.016387	-0.394248	0.745542	0.214100	-0.604515	1.146213	0.097687	-0.579458	1.087323	0.098911				-0.473653	0.751284	-0.200381																0.490230	0.077537	0.112795
14558	121.316667	-0.647143	0.606953	0.133343				-0.693570	0.626346	-0.063174	-0.710474	0.809110	-0.016379	-0.394193	0.745536	0.214053	-0.604647	1.146388	0.097625	-0.579645	1.087513	0.098885				-0.473651	0.751314	-0.200405																0.490227	0.077530	0.112788
14559	121.325000	-0.647147	0.606983	0.133329				-0.693784	0.626341	-0.063286	-0.710461	0.809157	-0.016363	-0.394160	0.745520	0.214029	-0.604760	1.146579	0.097560	-0.579821	1.087661	0.098899				-0.473660	0.751327	-0.200419																0.490237	0.077532	0.112788
14560	121.333333	-0.647156	0.607009	0.133319				-0.693577	0.626376	-0.063187	-0.710461	0.809197	-0.016345	-0.394132	0.745486	0.213999	-0.604888	1.146830	0.097530	-0.580016	1.087879	0.098879				-0.473686	0.751332	-0.200430																0.490240	0.077541	0.112789
14561	121.341667	-0.647149	0.607019	0.133311				-0.693569	0.626384	-0.063181	-0.710465	0.809225	-0.016331	-0.394107	0.745451	0.213970	-0.604981	1.147044	0.097447	-0.580230	1.088025	0.098883				-0.473707	0.751323	-0.200443																0.490236	0.077555	0.112785
14562	121.350000	-0.647130	0.607015	0.133312				-0.693777	0.626364	-0.063289	-0.710474	0.809233	-0.016316	-0.394081	0.745395	0.213949	-0.605064	1.147247	0.097351	-0.580417	1.088218	0.098880				-0.473737	0.751305	-0.200453																0.490214	0.077573	0.112773
14563	121.358333	-0.647107	0.607004	0.133318				-0.693758	0.626352	-0.063279	-0.710491	0.809230	-0.016299	-0.394053	0.745337	0.213927	-0.605125	1.147490	0.097293	-0.580576	1.088432	0.098853				-0.473766	0.751280	-0.200465																0.490236	0.077561	0.112770
14564	121.366667	-0.647077	0.606977	0.133323				-0.693527	0.626354	-0.063170	-0.710507	0.809211	-0.016287	-0.394029	0.745275	0.213907	-0.605180	1.147766	0.097279	-0.580730	1.088611	0.098841				-0.473798	0.751251	-0.200473																0.490216	0.077585	0.112743
14565	121.375000	-0.647040	0.606949	0.133334				-0.693594	0.626315	-0.063214	-0.710530	0.809176	-0.016269	-0.394007	0.745211	0.213889	-0.605187	1.147942	0.097194	-0.580859	1.088770	0.098832				-0.473832	0.751223	-0.200480																0.490231	0.077563	0.112739
14566	121.383333	-0.646997	0.606915	0.133344				-0.693676	0.626275	-0.063260	-0.710561	0.809143	-0.016253	-0.393989	0.745146	0.213876	-0.605185	1.148086	0.097109	-0.580963	1.088885	0.098814				-0.473862	0.751197	-0.200489																0.490234	0.077570	0.112724
14567	121.391667	-0.646956	0.606883	0.133353				-0.693648	0.626245	-0.063251	-0.710595	0.809101	-0.016229	-0.393971	0.745079	0.213869	-0.605160	1.148261	0.097070	-0.581044	1.088991	0.098802				-0.473894	0.751174	-0.200491																0.490257	0.077554	0.112728
14568	121.400000	-0.646916	0.606841	0.133367				-0.693622	0.626219	-0.063237	-0.710656	0.809060	-0.016199	-0.393959	0.745028	0.213864	-0.605131	1.148403	0.097034	-0.581107	1.089081	0.098796				-0.473924	0.751157	-0.200486																0.490254	0.077555	0.112720
14569	121.408333	-0.646877	0.606804	0.133385				-0.693575	0.626182	-0.063231	-0.710705	0.809027	-0.016170	-0.393955	0.744981	0.213859	-0.605082	1.148518	0.097008	-0.581143	1.089157	0.098796				-0.473946	0.751149	-0.200477																0.490267	0.077556	0.112738
14570	121.416667	-0.646839	0.606758	0.133399				-0.693573	0.626168	-0.063218	-0.710755	0.808994	-0.016141	-0.393950	0.744948	0.213871	-0.605021	1.148630	0.096995	-0.581171	1.089228	0.098796				-0.473969	0.751140	-0.200462																0.490261	0.077570	0.112741
14571	121.425000	-0.646801	0.606724	0.133419				-0.693518	0.626133	-0.063208	-0.710805	0.808954	-0.016115	-0.393953	0.744923	0.213878	-0.604949	1.148747	0.096994	-0.581187	1.089297	0.098806				-0.473989	0.751134	-0.200454																0.490258	0.077567	0.112741
14572	121.433333	-0.646766	0.606700	0.133438				-0.693461	0.626095	-0.063210	-0.710860	0.808924	-0.016091	-0.393955	0.744906	0.213895	-0.604875	1.148821	0.096987	-0.581182	1.089348	0.098820				-0.474006	0.751128	-0.200440																0.490257	0.077563	0.112748
14573	121.441667	-0.646733	0.606675	0.133445				-0.693470	0.626112	-0.063205	-0.710906	0.808889	-0.016069	-0.393955	0.744897	0.213907	-0.604782	1.148876	0.097000	-0.581144	1.089374	0.098838				-0.474025	0.751129	-0.200420																0.490265	0.077552	0.112742
14574	121.450000	-0.646707	0.606670	0.133449				-0.693388	0.626082	-0.063219	-0.710956	0.808865	-0.016051	-0.393951	0.744900	0.213931	-0.604689	1.148911	0.097019	-0.581070	1.089402	0.098860				-0.474035	0.751140	-0.200400																0.490259	0.077542	0.112745
14575	121.458333	-0.646680	0.606666	0.133446				-0.693358	0.626087	-0.063225	-0.710991	0.808848	-0.016040	-0.393947	0.744918	0.213951	-0.604583	1.148932	0.097056	-0.581001	1.089408	0.098882				-0.474044	0.751164	-0.200382																0.490259	0.077540	0.112749
14576	121.466667	-0.646662	0.606669	0.133444				-0.693344	0.626099	-0.063232	-0.711025	0.808844	-0.016024	-0.393945	0.744941	0.213972	-0.604472	1.148936	0.097097	-0.580905	1.089420	0.098926				-0.474045	0.751199	-0.200361																0.490263	0.077529	0.112760
14577	121.475000	-0.646657	0.606670	0.133433				-0.693389	0.626144	-0.063230	-0.711047	0.808853	-0.016005	-0.393934	0.744971	0.213996	-0.604357	1.148911	0.097137	-0.580812	1.089412	0.098967				-0.474046	0.751244	-0.200335																0.490243	0.077546	0.112775
14578	121.483333	-0.646670	0.606692	0.133434				-0.693363	0.626134	-0.063240	-0.711110	0.808898	-0.015978	-0.393923	0.745006	0.214015	-0.604268	1.148925	0.097222	-0.580715	1.089406	0.099005				-0.474042	0.751298	-0.200315																0.490248	0.077545	0.112793
14579	121.491667	-0.646704	0.606714	0.133437				-0.693399	0.626145	-0.063244	-0.711082	0.808913	-0.015982	-0.393922	0.745056	0.214029	-0.604168	1.148916	0.097294	-0.580604	1.089424	0.099056				-0.474037	0.751354	-0.200295																0.490242	0.077547	0.112804
14580	121.500000	-0.646749	0.606723	0.133433				-0.693452	0.626150	-0.063244	-0.711094	0.808958	-0.015977	-0.393923	0.745100	0.214040	-0.604073	1.148858	0.097369	-0.580464	1.089420	0.099147				-0.474047	0.751410	-0.200280																0.490242	0.077547	0.112816
14581	121.508333	-0.646826	0.606750	0.133442				-0.693561	0.626179	-0.063237	-0.711133	0.809012	-0.015965	-0.393932	0.745139	0.214049	-0.603976	1.148816	0.097456	-0.580320	1.089382	0.099218				-0.474069	0.751460	-0.200267																0.490244	0.077534	0.112805
14582	121.516667	-0.646903	0.606766	0.133455				-0.693632	0.626174	-0.063235	-0.711177	0.809076	-0.015953	-0.393948	0.745165	0.214058	-0.603884	1.148749	0.097544	-0.580178	1.089296	0.099275				-0.474103	0.751503	-0.200252																0.490243	0.077524	0.112804
14583	121.525000	-0.646985	0.606762	0.133470				-0.693709	0.626165	-0.063221	-0.711200	0.809131	-0.015952	-0.393978	0.745178	0.214071	-0.603800	1.148629	0.097635	-0.580040	1.089212	0.099329				-0.474160	0.751534	-0.200241																0.490237	0.077523	0.112794
14584	121.533333	-0.647060	0.606748	0.133489				-0.693786	0.626152	-0.063199	-0.711233	0.809189	-0.015947	-0.394018	0.745169	0.214084	-0.603729	1.148447	0.097720	-0.579902	1.089094	0.099382				-0.474221	0.751551	-0.200231																0.490242	0.077522	0.112800
14585	121.541667	-0.647125	0.606722	0.133514				-0.693849	0.626122	-0.063168	-0.711250	0.809233	-0.015944	-0.394062	0.745141	0.214106	-0.603670	1.148255	0.097819	-0.579743	1.088920	0.099430				-0.474302	0.751549	-0.200216																0.490234	0.077528	0.112806
14586	121.550000	-0.647192	0.606694	0.133545				-0.693903	0.626085	-0.063135	-0.711311	0.809290	-0.015927	-0.394109	0.745095	0.214122	-0.603615	1.148013	0.097913	-0.579597	1.088697	0.099493				-0.474386	0.751532	-0.200200																0.490227	0.077535	0.112818
14587	121.558333	-0.647227	0.606642	0.133568				-0.693947	0.626036	-0.063108	-0.711357	0.809322	-0.015921	-0.394159	0.745018	0.214133	-0.603570	1.147723	0.098002	-0.579421	1.088475	0.099561				-0.474467	0.751495	-0.200197																0.490232	0.077531	0.112832
14588	121.566667	-0.647252	0.606587	0.133587				-0.693980	0.625988	-0.063085	-0.711394	0.809340	-0.015922	-0.394208	0.744927	0.214140	-0.603532	1.147414	0.098102	-0.579240	1.088271	0.099596				-0.474547	0.751443	-0.200201																0.490223	0.077537	0.112827
14589	121.575000	-0.647276	0.606553	0.133610				-0.694006	0.625930	-0.063068	-0.711438	0.809345	-0.015919	-0.394259	0.744833	0.214162	-0.603516	1.147069	0.098192	-0.579120	1.087983	0.099617				-0.474608	0.751379	-0.200196																0.490228	0.077536	0.112825
14590	121.583333	-0.647277	0.606508	0.133626				-0.694027	0.625878	-0.063055	-0.711482	0.809338	-0.015920	-0.394310	0.744731	0.214180	-0.603521	1.146765	0.098322	-0.579007	1.087689	0.099651				-0.474664	0.751320	-0.200194																0.490236	0.077531	0.112828
14591	121.591667	-0.647283	0.606436	0.133645				-0.694045	0.625829	-0.063048	-0.711532	0.809314	-0.015916	-0.394326	0.744623	0.214151	-0.603513	1.146386	0.098394	-0.578783	1.087365	0.099750				-0.474703	0.751259	-0.200189																0.490233	0.077533	0.112820
14592	121.600000	-0.647282	0.606372	0.133666				-0.694058	0.625776	-0.063041	-0.711581	0.809265	-0.015914	-0.394353	0.744530	0.214161	-0.603522	1.145995	0.098452	-0.578659	1.087099	0.099787				-0.474737	0.751193	-0.200189																0.490234	0.077529	0.112809
14593	121.608333	-0.647243	0.606369	0.133684				-0.694059	0.625729	-0.063037	-0.711621	0.809228	-0.015911	-0.394358	0.744431	0.214173	-0.603582	1.145697	0.098579	-0.578547	1.086790	0.099847				-0.474756	0.751132	-0.200184																0.490243	0.077517	0.112802
14594	121.616667	-0.647243	0.606308	0.133714				-0.694058	0.625688	-0.063030	-0.711670	0.809193	-0.015898	-0.394358	0.744350	0.214186	-0.603658	1.145321	0.098632	-0.578490	1.086525	0.099893				-0.474768	0.751085	-0.200185																0.490242	0.077522	0.112803
14595	121.625000	-0.647218	0.606253	0.133735				-0.694052	0.625653	-0.063027	-0.711711	0.809177	-0.015887	-0.394333	0.744277	0.214188	-0.603739	1.145056	0.098711	-0.578485	1.086279	0.099944				-0.474773	0.751054	-0.200183																0.490244	0.077517	0.112806
14596	121.633333	-0.647183	0.606171	0.133744				-0.694032	0.625621	-0.063025	-0.711752	0.809141	-0.015877	-0.394303	0.744222	0.214186	-0.603851	1.144841	0.098768	-0.578522	1.086099	0.099971				-0.474772	0.751039	-0.200182																0.490241	0.077533	0.112814
14597	121.641667	-0.647132	0.606168	0.133759				-0.694005	0.625595	-0.063027	-0.711780	0.809106	-0.015865	-0.394257	0.744196	0.214190	-0.603994	1.144698	0.098803	-0.578603	1.085995	0.100024				-0.474767	0.751047	-0.200188																0.490234	0.077535	0.112811
14598	121.650000	-0.647085	0.606132	0.133769				-0.693966	0.625581	-0.063032	-0.711809	0.809067	-0.015854	-0.394189	0.744185	0.214154	-0.604168	1.144646	0.098862	-0.578741	1.085905	0.100100				-0.474756	0.751079	-0.200191																0.490243	0.077533	0.112811
14599	121.658333	-0.647034	0.606116	0.133771				-0.693919	0.625579	-0.063032	-0.711831	0.809029	-0.015844	-0.394115	0.744192	0.214131	-0.604328	1.144656	0.098865	-0.578892	1.085973	0.100145				-0.474752	0.751143	-0.200191																0.490223	0.077555	0.112801
14600	121.666667	-0.646977	0.606115	0.133779				-0.693858	0.625590	-0.063036	-0.711854	0.808987	-0.015831	-0.394049	0.744228	0.214152	-0.604514	1.144778	0.098922	-0.579106	1.086025	0.100239				-0.474747	0.751221	-0.200188																0.490231	0.077545	0.112801
14601	121.675000	-0.646912	0.606128	0.133783				-0.693788	0.625621	-0.063046	-0.711870	0.808945	-0.015821	-0.393950	0.744276	0.214093	-0.604698	1.144933	0.098939	-0.579330	1.086162	0.100326				-0.474750	0.751348	-0.200242																0.490227	0.077548	0.112788
14602	121.683333	-0.646847	0.606151	0.133782				-0.693658	0.625633	-0.063058	-0.711879	0.808902	-0.015807	-0.393873	0.744348	0.214082	-0.604876	1.145148	0.098967	-0.579573	1.086338	0.100405				-0.474747	0.751453	-0.200198																0.490221	0.077554	0.112775
14603	121.691667	-0.646784	0.606185	0.133782				-0.693630	0.625714	-0.063071	-0.711890	0.808858	-0.015791	-0.393792	0.744450	0.214071	-0.605061	1.145391	0.098957	-0.579840	1.086605	0.100500				-0.474750	0.751619	-0.200289																0.490233	0.077547	0.112777
14604	121.700000	-0.646726	0.606227	0.133779				-0.693555	0.625770	-0.063092	-0.711892	0.808818	-0.015772	-0.393719	0.744565	0.214061	-0.605228	1.145735	0.098960	-0.580143	1.086869	0.100586				-0.474752	0.751767	-0.200285																0.490239	0.077536	0.112777
14605	121.708333	-0.646682	0.606272	0.133773				-0.693448	0.625798	-0.063117	-0.711896	0.808793	-0.015745	-0.393643	0.744704	0.214049	-0.605401	1.146122	0.098980	-0.580477	1.087225	0.100594				-0.474756	0.751929	-0.200274																0.490232	0.077538	0.112777
14606	121.716667	-0.646658	0.606329	0.133771				-0.693412	0.625863	-0.063139	-0.711913	0.808781	-0.015718	-0.393568	0.744854	0.214031	-0.605560	1.146537	0.099009	-0.580808	1.087538	0.100685				-0.474758	0.752102	-0.200268																0.490242	0.077528	0.112777
14607	121.725000	-0.646654	0.606384	0.133768				-0.693404	0.625921	-0.063163	-0.711934	0.808777	-0.015689	-0.393499	0.745010	0.214016	-0.605697	1.146983	0.098981	-0.581107	1.087905	0.100758				-0.474763	0.752258	-0.200217																0.490228	0.077540	0.112785
14608	121.733333	-0.646670	0.606432	0.133765				-0.693466	0.625998	-0.063177	-0.711964	0.808777	-0.015658	-0.393437	0.745163	0.213999	-0.605811	1.147428	0.098982	-0.581392	1.088261	0.100829				-0.474780	0.752423	-0.200150																0.490210	0.077558	0.112784
14609	121.741667	-0.646710	0.606468	0.133757				-0.693453	0.626006	-0.063204	-0.712003	0.808785	-0.015635	-0.393388	0.745311	0.213983	-0.605897	1.147867	0.098976	-0.581653	1.088646	0.100865				-0.474803	0.752602	-0.200138																0.490229	0.077548	0.112803
14610	121.750000	-0.646767	0.606492	0.133759				-0.693554	0.626059	-0.063216	-0.712056	0.808793	-0.015610	-0.393354	0.745454	0.213976	-0.605964	1.148240	0.098939	-0.581882	1.088975	0.100922				-0.474837	0.752816	-0.200221																0.490216	0.077557	0.112801
14611	121.758333	-0.646841	0.606499	0.133756				-0.693614	0.626059	-0.063232	-0.712151	0.808803	-0.015580	-0.393337	0.745576	0.213975	-0.605990	1.148601	0.098933	-0.582078	1.089242	0.100928				-0.474888	0.752949	-0.200170																0.490231	0.077541	0.112808
14612	121.766667	-0.646919	0.606495	0.133754				-0.693671	0.626047	-0.063236	-0.712247	0.808810	-0.015552	-0.393346	0.745686	0.214003	-0.605984	1.148872	0.098917	-0.582198	1.089455	0.100961				-0.474958	0.753109	-0.200212																0.490234	0.077527	0.112807
14613	121.775000	-0.647005	0.606465	0.133768				-0.693712	0.626002	-0.063238	-0.712346	0.808800	-0.015536	-0.393348	0.745757	0.213962	-0.605936	1.149042	0.098900	-0.582267	1.089605	0.100952				-0.475048	0.753215	-0.200205																0.490238	0.077521	0.112791
14614	121.783333	-0.647086	0.606422	0.133788				-0.693802	0.625969	-0.063227	-0.712455	0.808770	-0.015525	-0.393370	0.745818	0.213952	-0.605829	1.149118	0.098872	-0.582250	1.089661	0.100967				-0.475157	0.753290	-0.200200																0.490231	0.077533	0.112786
14615	121.791667	-0.647155	0.606374	0.133813				-0.693854	0.625909	-0.063217	-0.712578	0.808740	-0.015511	-0.393419	0.745850	0.213964	-0.605704	1.149092	0.098942	-0.582119	1.089583	0.100971				-0.475280	0.753320	-0.200181																0.490236	0.077528	0.112791
14616	121.800000	-0.647213	0.606314	0.133844				-0.693909	0.625832	-0.063198	-0.712705	0.808635	-0.015505	-0.393469	0.745850	0.213951	-0.605502	1.148862	0.098933	-0.581894	1.089398	0.100989				-0.475413	0.753317	-0.200165																0.490233	0.077540	0.112792
14617	121.808333	-0.647256	0.606240	0.133880				-0.693957	0.625745	-0.063175	-0.712836	0.808588	-0.015493	-0.393545	0.745818	0.213964	-0.605296	1.148479	0.099002	-0.581578	1.089066	0.100976				-0.475560	0.753255	-0.200103																0.490219	0.077550	0.112792
14618	121.816667	-0.647291	0.606156	0.133919				-0.694004	0.625646	-0.063154	-0.712979	0.808531	-0.015485	-0.393632	0.745766	0.213986	-0.605047	1.147933	0.099091	-0.581177	1.088599	0.100957				-0.475721	0.753189	-0.200120																0.490211	0.077557	0.112787
14619	121.825000	-0.647315	0.606051	0.133961				-0.694056	0.625540	-0.063129	-0.713121	0.808465	-0.015483	-0.393736	0.745687	0.214025	-0.604770	1.147211	0.099208	-0.580618	1.087982	0.100962				-0.475871	0.753078	-0.200102																0.490212	0.077550	0.112797
14620	121.833333	-0.647506	0.606016	0.134145				-0.694090	0.625400	-0.063137	-0.713307	0.808419	-0.015474	-0.393849	0.745593	0.214069	-0.604508	1.146283	0.099343	-0.580029	1.087147	0.100967				-0.476007	0.752935	-0.200088																0.490212	0.077548	0.112796
14621	121.841667	-0.647398	0.605878	0.134051				-0.694023	0.625315	-0.063057	-0.713438	0.808372	-0.015501	-0.393960	0.745470	0.214107	-0.604263	1.145169	0.099493	-0.579345	1.086234	0.100937				-0.476116	0.752764	-0.200082																0.490223	0.077530	0.112808
14622	121.850000	-0.647456	0.605790	0.134099				-0.693938	0.625209	-0.063002	-0.713565	0.808339	-0.015529	-0.394063	0.745340	0.214151	-0.604071	1.143955	0.099620	-0.578613	1.085250	0.100917				-0.476199	0.752571	-0.200084																0.490229	0.077521	0.112812
14623	121.858333	-0.647518	0.605708	0.134149				-0.694104	0.625157	-0.063021	-0.713642	0.808336	-0.015569	-0.394151	0.745182	0.214186	-0.603962	1.142714	0.099755	-0.577971	1.084258	0.100899				-0.476239	0.752348	-0.200076																0.490219	0.077531	0.112817
14624	121.866667	-0.647582	0.605626	0.134202				-0.694256	0.625117	-0.063042	-0.713674	0.808347	-0.015631	-0.394227	0.745022	0.214221	-0.603931	1.141521	0.099864	-0.577385	1.083328	0.100880				-0.476244	0.752109	-0.200078																0.490219	0.077534	0.112824
14625	121.875000	-0.647651	0.605554	0.134250				-0.694270	0.625081	-0.063026	-0.713621	0.808383	-0.015723	-0.394298	0.744840	0.214288	-0.603994	1.140434	0.099957	-0.576989	1.082462	0.100865				-0.476205	0.751845	-0.200085																0.490209	0.077548	0.112834
14626	121.883333	-0.647705	0.605485	0.134287				-0.694249	0.625069	-0.063020	-0.713538	0.808429	-0.015827	-0.394338	0.744654	0.214303	-0.604160	1.139525	0.100075	-0.576585	1.081809	0.100911				-0.476129	0.751589	-0.200097																0.490204	0.077557	0.112840
14627	121.891667	-0.647731	0.605438	0.134318				-0.694199	0.625083	-0.063023	-0.713416	0.808500	-0.015972	-0.394383	0.744469	0.214364	-0.604402	1.138798	0.100145	-0.576379	1.081319	0.100940				-0.475995	0.751315	-0.200077																0.490209	0.077550	0.112840
14628	121.900000	-0.647734	0.605396	0.134340				-0.694124	0.625139	-0.063033	-0.713257	0.808577	-0.016140	-0.394430	0.744294	0.214421	-0.604717	1.138224	0.100188	-0.576303	1.080928	0.100981				-0.475826	0.751060	-0.200060																0.490221	0.077535	0.112843
14629	121.908333	-0.647738	0.605434	0.134326				-0.694033	0.625252	-0.063040	-0.713078	0.808678	-0.016317	-0.394476	0.744140	0.214473	-0.605126	1.137830	0.100241	-0.576373	1.080708	0.100979				-0.475597	0.750861	-0.200089																0.490226	0.077528	0.112831
14630	121.916667	-0.647727	0.605517	0.134286				-0.693927	0.625362	-0.063091	-0.712865	0.808770	-0.016521	-0.394521	0.744024	0.214521	-0.605566	1.137600	0.100234	-0.576514	1.080609	0.100999				-0.475309	0.750708	-0.200119																0.490229	0.077518	0.112828
14631	121.925000	-0.647876	0.605724	0.134375				-0.693823	0.625473	-0.063171	-0.712626	0.808896	-0.016735	-0.394561	0.743973	0.214555	-0.606024	1.137486	0.100199	-0.576777	1.080703	0.101093				-0.474964	0.750642	-0.200155																0.490214	0.077531	0.112819
14632	121.933333	-0.647808	0.605870	0.134279				-0.693746	0.625630	-0.063248	-0.712423	0.809084	-0.016935	-0.394582	0.743975	0.214591	-0.606495	1.137465	0.100139	-0.577077	1.080862	0.101166				-0.474583	0.750647	-0.200182																0.490213	0.077542	0.112817
14633	121.941667	-0.647789	0.606099	0.134185				-0.693641	0.625768	-0.063348	-0.712211	0.809228	-0.017142	-0.394593	0.744057	0.214619	-0.607020	1.137543	0.100151	-0.577338	1.080906	0.100966				-0.474147	0.750756	-0.200174																0.490214	0.077548	0.112810
14634	121.950000	-0.647761	0.606341	0.134076				-0.693539	0.625922	-0.063459	-0.711973	0.809341	-0.017361	-0.394591	0.744204	0.214658	-0.607484	1.137649	0.100095	-0.577703	1.081086	0.100925				-0.473706	0.750908	-0.200171																0.490191	0.077570	0.112789
14635	121.958333	-0.647730	0.606524	0.133955				-0.693463	0.626099	-0.063565	-0.711786	0.809453	-0.017562	-0.394560	0.744432	0.214701	-0.607919	1.137806	0.100045	-0.578000	1.081282	0.100894				-0.473267	0.751114	-0.200158																0.490196	0.077569	0.112799
14636	121.966667	-0.647681	0.606827	0.133837				-0.693390	0.626287	-0.063669	-0.711583	0.809548	-0.017758	-0.394530	0.744709	0.214788	-0.608285	1.137977	0.099952	-0.578297	1.081518	0.100873				-0.472846	0.751362	-0.200143																0.490190	0.077569	0.112803
14637	121.975000	-0.647633	0.607062	0.133722				-0.693308	0.626467	-0.063766	-0.711419	0.809655	-0.017953	-0.394461	0.745024	0.214832	-0.608651	1.138246	0.099938	-0.578565	1.081821	0.100849				-0.472479	0.751613	-0.200143																0.490212	0.077560	0.112802
14638	121.983333	-0.647608	0.607297	0.133615				-0.693231	0.626634	-0.063865	-0.711268	0.809725	-0.018147	-0.394394	0.745378	0.214902	-0.608958	1.138602	0.099927	-0.578878	1.082163	0.100799				-0.472161	0.751869	-0.200138																0.490224	0.077540	0.112803
14639	121.991667	-0.647537	0.607496	0.133504				-0.693142	0.626778	-0.063964	-0.711164	0.809779	-0.018322	-0.394277	0.745743	0.214917	-0.609171	1.138963	0.099832	-0.579180	1.082506	0.100752				-0.471894	0.752108	-0.200145																0.490224	0.077543	0.112807
14640	122.000000	-0.647477	0.607702	0.133403				-0.693039	0.626898	-0.064056	-0.711075	0.809810	-0.018485	-0.394162	0.746125	0.214940	-0.609386	1.139406	0.099780	-0.579446	1.082895	0.100710				-0.471674	0.752317	-0.200159																0.490213	0.077551	0.112795
14641	122.008333	-0.647408	0.607865	0.133323				-0.692928	0.626981	-0.064135	-0.711000	0.809817	-0.018639	-0.394043	0.746493	0.214944	-0.609525	1.139847	0.099654	-0.579700	1.083290	0.100663				-0.471513	0.752493	-0.200186																0.490214	0.077555	0.112801
14642	122.016667	-0.647324	0.607988	0.133256				-0.692815	0.627046	-0.064203	-0.710968	0.809792	-0.018767	-0.393916	0.746839	0.214929	-0.609648	1.140348	0.099559	-0.579959	1.083671	0.100577				-0.471421	0.752631	-0.200212																0.490209	0.077560	0.112793
14643	122.025000	-0.647222	0.608078	0.133211				-0.692691	0.627076	-0.064253	-0.710963	0.809721	-0.018874	-0.393764	0.747151	0.214865	-0.609699	1.140864	0.099388	-0.580246	1.084122	0.100561				-0.471374	0.752732	-0.200264																0.490217	0.077559	0.112806
14644	122.033333	-0.647108	0.608151	0.133175				-0.692573	0.627099	-0.064290	-0.710976	0.809622	-0.018961	-0.393603	0.747432	0.214737	-0.609730	1.141388	0.099214	-0.580456	1.084543	0.100387				-0.471382	0.752789	-0.200328																0.490220	0.077565	0.112798
14645	122.041667	-0.646981	0.608188	0.133156				-0.692440	0.627073	-0.064318	-0.711006	0.809479	-0.019041	-0.393457	0.747671	0.214605	-0.609710	1.141948	0.099030	-0.580680	1.084944	0.100300				-0.471429	0.752796	-0.200421																0.490220	0.077557	0.112793
14646	122.050000	-0.646844	0.608214	0.133141				-0.692371	0.627060	-0.064331	-0.711040	0.809247	-0.019118	-0.393304	0.747897	0.214462	-0.609671	1.142558	0.098866	-0.580938	1.085430	0.100133				-0.471512	0.752770	-0.200529																0.490215	0.077547	0.112775
14647	122.058333	-0.646697	0.608224	0.133135				-0.692251	0.626984	-0.064351	-0.711175	0.809081	-0.019141	-0.393150	0.748071	0.214290	-0.609597	1.143129	0.098618	-0.581161	1.085847	0.100019				-0.471637	0.752700	-0.200663																0.490232	0.077538	0.112789
14648	122.066667	-0.646538	0.608229	0.133128				-0.692189	0.626920	-0.064364	-0.711284	0.808877	-0.019157	-0.393001	0.748224	0.214094	-0.609476	1.143752	0.098338	-0.581360	1.086246	0.099898				-0.471795	0.752605	-0.200810																0.490239	0.077530	0.112786
14649	122.075000	-0.646414	0.608220	0.133126				-0.692149	0.626833	-0.064370	-0.711419	0.808666	-0.019153	-0.392854	0.748339	0.213868	-0.609331	1.144396	0.098063	-0.581565	1.086758	0.099703				-0.471987	0.752483	-0.200970																0.490237	0.077532	0.112793
14650	122.083333	-0.646313	0.608208	0.133136				-0.692116	0.626725	-0.064380	-0.711572	0.808456	-0.019133	-0.392715	0.748425	0.213630	-0.609154	1.145040	0.097756	-0.581710	1.087197	0.099522				-0.472207	0.752356	-0.201125																0.490231	0.077534	0.112806
14651	122.091667	-0.646216	0.608179	0.133152				-0.692101	0.626616	-0.064388	-0.711730	0.808216	-0.019099	-0.392595	0.748490	0.213399	-0.608916	1.145627	0.097386	-0.581822	1.087646	0.099293				-0.472454	0.752229	-0.201277																0.490224	0.077551	0.112801
14652	122.100000	-0.646133	0.608134	0.133162				-0.692060	0.626465	-0.064435	-0.711903	0.808020	-0.019048	-0.392495	0.748552	0.213180	-0.608674	1.146209	0.097036	-0.581900	1.088075	0.099076				-0.472740	0.752103	-0.201429																0.490208	0.077565	0.112803
14653	122.108333	-0.646064	0.608089	0.133164				-0.692048	0.626352	-0.064454	-0.712126	0.807840	-0.018973	-0.392418	0.748606	0.213000	-0.608368	1.146757	0.096619	-0.581924	1.088466	0.098824				-0.473050	0.751976	-0.201566																0.490208	0.077567	0.112803
14654	122.116667	-0.646011	0.608050	0.133158				-0.692038	0.626246	-0.064478	-0.712312	0.807679	-0.018908	-0.392333	0.748657	0.212791	-0.608039	1.147230	0.096207	-0.581896	1.088855	0.098577				-0.473367	0.751861	-0.201702																0.490232	0.077545	0.112811
14655	122.125000	-0.645985	0.608032	0.133143				-0.692039	0.626138	-0.064516	-0.712511	0.807542	-0.018834	-0.392253	0.748694	0.212572	-0.607679	1.147677	0.095803	-0.581811	1.089161	0.098306				-0.473696	0.751764	-0.201837																0.490227	0.077544	0.112800
14656	122.133333	-0.645977	0.608016	0.133114				-0.692077	0.626058	-0.064549	-0.712706	0.807394	-0.018769	-0.392183	0.748748	0.212390	-0.607323	1.148088	0.095418	-0.581670	1.089462	0.098049				-0.474042	0.751669	-0.201971																0.490222	0.077542	0.112801
14657	122.141667	-0.645995	0.608026	0.133081				-0.692152	0.625979	-0.064588	-0.712914	0.807334	-0.018694	-0.392106	0.748802	0.212202	-0.606943	1.148411	0.095023	-0.581460	1.089722	0.097784				-0.474358	0.751587	-0.202089																0.490226	0.077531	0.112794
14658	122.150000	-0.646044	0.608043	0.133052				-0.692258	0.625900	-0.064621	-0.713117	0.807286	-0.018613	-0.392034	0.748863	0.212027	-0.606581	1.148676	0.094651	-0.581221	1.089959	0.097512				-0.474677	0.751502	-0.202190																0.490232	0.077530	0.112801
14659	122.158333	-0.646124	0.608069	0.133025				-0.692409	0.625827	-0.064650	-0.713298	0.807298	-0.018534	-0.391955	0.748918	0.211820	-0.606187	1.148854	0.094253	-0.580903	1.090106	0.097256				-0.475007	0.751427	-0.202292																0.490236	0.077526	0.112802
14660	122.166667	-0.646233	0.608115	0.133011				-0.692643	0.625778	-0.064659	-0.713473	0.807341	-0.018448	-0.391902	0.748985	0.211665	-0.605795	1.149004	0.093883	-0.580574	1.090213	0.096986				-0.475316	0.751350	-0.202387																0.490233	0.077528	0.112810
14661	122.175000	-0.646387	0.608165	0.133003				-0.692852	0.625699	-0.064658	-0.713626	0.807414	-0.018373	-0.391868	0.749054	0.211541	-0.605453	1.149072	0.093580	-0.580227	1.090272	0.096729				-0.475610	0.751262	-0.202478																0.490241	0.077530	0.112819
14662	122.183333	-0.646551	0.608214	0.132996				-0.693073	0.625620	-0.064648	-0.713804	0.807526	-0.018287	-0.391833	0.749105	0.211407	-0.605105	1.149038	0.093236	-0.579844	1.090309	0.096463				-0.475895	0.751166	-0.202575																0.490240	0.077533	0.112827
14663	122.191667	-0.646773	0.608284	0.133006				-0.693304	0.625539	-0.064627	-0.713921	0.807697	-0.018218	-0.391802	0.749132	0.211267	-0.604835	1.148914	0.092972	-0.579435	1.090211	0.096270				-0.476193	0.751045	-0.202665																0.490246	0.077540	0.112830
14664	122.200000	-0.646977	0.608332	0.133015				-0.693576	0.625456	-0.064608	-0.714029	0.807820	-0.018153	-0.391776	0.749145	0.211134	-0.604559	1.148752	0.092702	-0.579049	1.090109	0.096036				-0.476489	0.750888	-0.202748																0.490241	0.077538	0.112831
14665	122.208333	-0.647170	0.608359	0.133031				-0.693825	0.625402	-0.064537	-0.714106	0.807961	-0.018103	-0.391741	0.749128	0.210992	-0.604370	1.148529	0.092475	-0.578688	1.089952	0.095807				-0.476762	0.750690	-0.202832																0.490252	0.077528	0.112831
14666	122.216667	-0.647346	0.608389	0.133052				-0.694039	0.625315	-0.064472	-0.714155	0.808095	-0.018055	-0.391704	0.749086	0.210851	-0.604214	1.148228	0.092249	-0.578337	1.089757	0.095591				-0.477025	0.750455	-0.202916																0.490258	0.077521	0.112829
14667	122.225000	-0.647505	0.608432	0.133081				-0.694225	0.625211	-0.064410	-0.714176	0.808232	-0.018011	-0.391667	0.749014	0.210733	-0.604153	1.147916	0.092103	-0.578034	1.089519	0.095380				-0.477290	0.750164	-0.202993																0.490254	0.077526	0.112821
14668	122.233333	-0.647647	0.608468	0.133114				-0.694414	0.625141	-0.064314	-0.714194	0.808356	-0.017971	-0.391624	0.748915	0.210611	-0.604128	1.147523	0.091932	-0.577756	1.089240	0.095163				-0.477529	0.749845	-0.203060																0.490272	0.077514	0.112823
14669	122.241667	-0.647738	0.608491	0.133143				-0.694569	0.625062	-0.064230	-0.714178	0.808492	-0.017924	-0.391570	0.748794	0.210485	-0.604128	1.147109	0.091749	-0.577500	1.088999	0.094973				-0.477743	0.749505	-0.203132																0.490265	0.077507	0.112823
14670	122.250000	-0.647781	0.608514	0.133165				-0.694702	0.625000	-0.064144	-0.714152	0.808613	-0.017877	-0.391505	0.748663	0.210365	-0.604225	1.146699	0.091647	-0.577386	1.088699	0.094913				-0.477939	0.749143	-0.203188																0.490267	0.077509	0.112821
14671	122.258333	-0.647825	0.608540	0.133198				-0.694834	0.624968	-0.064058	-0.714113	0.808695	-0.017837	-0.391431	0.748534	0.210266	-0.604335	1.146294	0.091516	-0.577174	1.088385	0.094619				-0.478102	0.748771	-0.203243																0.490261	0.077523	0.112821
14672	122.266667	-0.647817	0.608563	0.133229				-0.694942	0.624945	-0.063977	-0.714064	0.808756	-0.017796	-0.391344	0.748405	0.210174	-0.604506	1.145862	0.091421	-0.577080	1.088088	0.094452				-0.478228	0.748420	-0.203301																0.490266	0.077515	0.112824
14673	122.275000	-0.647780	0.608588	0.133256				-0.694987	0.624918	-0.063902	-0.714003	0.808789	-0.017749	-0.391240	0.748289	0.210081	-0.604703	1.145439	0.091279	-0.577066	1.087795	0.094273				-0.478324	0.748084	-0.203339																0.490258	0.077521	0.112816
14674	122.283333	-0.647714	0.608616	0.133281				-0.695008	0.624917	-0.063844	-0.713925	0.808810	-0.017697	-0.391116	0.748192	0.209992	-0.604931	1.145037	0.091163	-0.577122	1.087457	0.094131				-0.478391	0.747775	-0.203387																0.490252	0.077531	0.112819
14675	122.291667	-0.647609	0.608656	0.133312				-0.694976	0.624916	-0.063791	-0.713843	0.808803	-0.017647	-0.390985	0.748133	0.209937	-0.605192	1.144699	0.091040	-0.577155	1.087224	0.093959				-0.478424	0.747509	-0.203433																0.490236	0.077526	0.112805
14676	122.300000	-0.647482	0.608700	0.133334				-0.694911	0.624930	-0.063749	-0.713728	0.808780	-0.017595	-0.390811	0.748096	0.209848	-0.605500	1.144380	0.090915	-0.577286	1.087022	0.093778				-0.478430	0.747286	-0.203477																0.490244	0.077518	0.112807
14677	122.308333	-0.647333	0.608746	0.133353				-0.694803	0.624974	-0.063715	-0.713624	0.808742	-0.017531	-0.390603	0.748094	0.209744	-0.605855	1.144151	0.090827	-0.577479	1.086879	0.093616				-0.478406	0.747123	-0.203511																0.490254	0.077515	0.112806
14678	122.316667	-0.647161	0.608800	0.133362				-0.694607	0.625000	-0.063701	-0.713514	0.808686	-0.017460	-0.390389	0.748144	0.209689	-0.606211	1.144006	0.090702	-0.577753	1.086742	0.093480				-0.478363	0.747009	-0.203550																0.490247	0.077518	0.112816
14679	122.325000	-0.646963	0.608865	0.133358				-0.694431	0.625077	-0.063697	-0.713400	0.808610	-0.017395	-0.390140	0.748251	0.209620	-0.606553	1.143955	0.090532	-0.578051	1.086724	0.093341				-0.478290	0.746958	-0.203594																0.490248	0.077515	0.112824
14680	122.333333	-0.646750	0.608931	0.133352				-0.694244	0.625166	-0.063705	-0.713286	0.808527	-0.017323	-0.389870	0.748405	0.209556	-0.606895	1.144002	0.090405	-0.578360	1.086771	0.093238				-0.478203	0.746956	-0.203627																0.490248	0.077506	0.112821
14681	122.341667	-0.646525	0.609026	0.133326				-0.694049	0.625278	-0.063721	-0.713136	0.808430	-0.017264	-0.389578	0.748590	0.209463	-0.607292	1.144095	0.090345	-0.578696	1.086908	0.093135				-0.478094	0.747014	-0.203657																0.490270	0.077491	0.112837
14682	122.350000	-0.646314	0.609119	0.133300				-0.693854	0.625405	-0.063742	-0.712981	0.808335	-0.017204	-0.389262	0.748813	0.209353	-0.607610	1.144257	0.090226	-0.579071	1.087063	0.093025				-0.477979	0.747118	-0.203687																0.490254	0.077506	0.112848
14683	122.358333	-0.646113	0.609243	0.133278				-0.693671	0.625550	-0.063764	-0.712873	0.808261	-0.017137	-0.388960	0.749108	0.209283	-0.607874	1.144507	0.090120	-0.579376	1.087276	0.092995				-0.477862	0.747263	-0.203710																0.490262	0.077509	0.112856
14684	122.366667	-0.645935	0.609369	0.133242				-0.693468	0.625677	-0.063790	-0.712760	0.808190	-0.017073	-0.388668	0.749434	0.209212	-0.608139	1.144749	0.090036	-0.579766	1.087573	0.093083				-0.477746	0.747444	-0.203733																0.490276	0.077498	0.112860
14685	122.375000	-0.645783	0.609495	0.133218				-0.693281	0.625834	-0.063780	-0.712651	0.808127	-0.017012	-0.388369	0.749782	0.209120	-0.608342	1.145093	0.089951	-0.579981	1.087795	0.092903				-0.477648	0.747637	-0.203762																0.490275	0.077498	0.112851
14686	122.383333	-0.645648	0.609623	0.133199				-0.693196	0.625971	-0.063819	-0.712554	0.808077	-0.016957	-0.388093	0.750159	0.209030	-0.608527	1.145434	0.089874	-0.580266	1.088104	0.092837				-0.477565	0.747849	-0.203794																0.490260	0.077502	0.112845
14687	122.391667	-0.645527	0.609732	0.133185				-0.693110	0.626142	-0.063800	-0.712478	0.808032	-0.016904	-0.387840	0.750547	0.208947	-0.608666	1.145795	0.089830	-0.580535	1.088364	0.092803				-0.477503	0.748072	-0.203816																0.490271	0.077502	0.112839
14688	122.400000	-0.645437	0.609837	0.133184				-0.693023	0.626261	-0.063798	-0.712413	0.807988	-0.016849	-0.387597	0.750921	0.208831	-0.608744	1.146158	0.089764	-0.580745	1.088662	0.092803				-0.477456	0.748303	-0.203843																0.490271	0.077491	0.112843
14689	122.408333	-0.645365	0.609922	0.133185				-0.692948	0.626360	-0.063795	-0.712361	0.807927	-0.016806	-0.387399	0.751281	0.208751	-0.608786	1.146515	0.089722	-0.580912	1.088945	0.092792				-0.477447	0.748515	-0.203871																0.490271	0.077497	0.112839
14690	122.416667	-0.645313	0.609992	0.133195				-0.692887	0.626436	-0.063781	-0.712336	0.807869	-0.016765	-0.387224	0.751621	0.208676	-0.608762	1.146851	0.089652	-0.581047	1.089244	0.092764				-0.477457	0.748710	-0.203892																0.490269	0.077504	0.112834
14691	122.425000	-0.645281	0.610023	0.133208				-0.692842	0.626484	-0.063766	-0.712340	0.807827	-0.016730	-0.387089	0.751906	0.208625	-0.608718	1.147205	0.089645	-0.581151	1.089495	0.092745				-0.477492	0.748881	-0.203902																0.490270	0.077492	0.112836
14692	122.433333	-0.645259	0.610031	0.133229				-0.692810	0.626505	-0.063744	-0.712357	0.807783	-0.016692	-0.386990	0.752144	0.208585	-0.608646	1.147491	0.089627	-0.581206	1.089701	0.092750				-0.477550	0.749022	-0.203913																0.490272	0.077497	0.112835
14693	122.441667	-0.645245	0.610015	0.133252				-0.692791	0.626501	-0.063719	-0.712393	0.807735	-0.016654	-0.386924	0.752333	0.208544	-0.608529	1.147753	0.089592	-0.581316	1.089846	0.092704				-0.477633	0.749127	-0.203920																0.490278	0.077497	0.112833
14694	122.450000	-0.645241	0.609972	0.133282				-0.692792	0.626472	-0.063691	-0.712455	0.807672	-0.016623	-0.386900	0.752458	0.208515	-0.608382	1.147980	0.089568	-0.581266	1.089976	0.092726				-0.477727	0.749192	-0.203925																0.490272	0.077503	0.112825
14695	122.458333	-0.645254	0.609901	0.133317				-0.692812	0.626423	-0.063655	-0.712562	0.807619	-0.016582	-0.386928	0.752515	0.208491	-0.608183	1.148126	0.089513	-0.581243	1.090052	0.092706				-0.477831	0.749218	-0.203921																0.490265	0.077509	0.112832
14696	122.466667	-0.645271	0.609802	0.133354				-0.692851	0.626353	-0.063620	-0.712683	0.807553	-0.016543	-0.387014	0.752506	0.208514	-0.607955	1.148232	0.089462	-0.581199	1.090113	0.092670				-0.477943	0.749204	-0.203904																0.490273	0.077510	0.112825
14697	122.475000	-0.645307	0.609689	0.133402				-0.692901	0.626252	-0.063584	-0.712808	0.807470	-0.016518	-0.387148	0.752427	0.208541	-0.607718	1.148300	0.089435	-0.581105	1.090111	0.092655				-0.478060	0.749155	-0.203886																0.490253	0.077527	0.112831
14698	122.483333	-0.645350	0.609553	0.133449				-0.692965	0.626138	-0.063547	-0.712952	0.807398	-0.016498	-0.387308	0.752285	0.208554	-0.607438	1.148362	0.089414	-0.580984	1.090078	0.092642				-0.478176	0.749081	-0.203860																0.490267	0.077515	0.112834
14699	122.491667	-0.645384	0.609387	0.133500				-0.693039	0.626005	-0.063510	-0.713120	0.807317	-0.016475	-0.387522	0.752090	0.208613	-0.607140	1.148340	0.089374	-0.580814	1.090046	0.092640				-0.478292	0.748980	-0.203819																0.490274	0.077513	0.112843
14700	122.500000	-0.645436	0.609217	0.133546				-0.693120	0.625861	-0.063479	-0.713292	0.807236	-0.016463	-0.387762	0.751857	0.208689	-0.606847	1.148344	0.089381	-0.580611	1.089956	0.092680				-0.478399	0.748852	-0.203783																0.490269	0.077513	0.112841
14701	122.508333	-0.645500	0.609040	0.133596				-0.693181	0.625689	-0.063473	-0.713479	0.807170	-0.016467	-0.388046	0.751586	0.208795	-0.606524	1.148300	0.089338	-0.580416	1.089882	0.092689				-0.478520	0.748716	-0.203734																0.490274	0.077500	0.112836
14702	122.516667	-0.645560	0.608859	0.133637				-0.693264	0.625548	-0.063443	-0.713698	0.807076	-0.016458	-0.388342	0.751288	0.208879	-0.606241	1.148294	0.089339	-0.580238	1.089825	0.092699				-0.478628	0.748573	-0.203683																0.490281	0.077487	0.112836
14703	122.525000	-0.645631	0.608676	0.133672				-0.693311	0.625348	-0.063460	-0.713878	0.807029	-0.016475	-0.388652	0.750993	0.209007	-0.605955	1.148285	0.089295	-0.580072	1.089789	0.092734				-0.478726	0.748417	-0.203634																0.490275	0.077488	0.112842
14704	122.533333	-0.645710	0.608498	0.133703				-0.693379	0.625195	-0.063459	-0.714036	0.806999	-0.016497	-0.388965	0.750688	0.209132	-0.605707	1.148349	0.089282	-0.579931	1.089794	0.092775				-0.478805	0.748265	-0.203591																0.490276	0.077490	0.112836
14705	122.541667	-0.645786	0.608315	0.133720				-0.693454	0.625064	-0.063469	-0.714208	0.806986	-0.016514	-0.389300	0.750392	0.209306	-0.605433	1.148418	0.089204	-0.579806	1.089832	0.092817				-0.478866	0.748134	-0.203538																0.490271	0.077490	0.112832
14706	122.550000	-0.645897	0.608162	0.133735				-0.693541	0.624943	-0.063473	-0.714352	0.806998	-0.016546	-0.389593	0.750076	0.209397	-0.605225	1.148542	0.089164	-0.579712	1.089914	0.092862				-0.478903	0.748013	-0.203478																0.490275	0.077488	0.112846
14707	122.558333	-0.646024	0.608011	0.133742				-0.693698	0.624875	-0.063488	-0.714472	0.807033	-0.016589	-0.389888	0.749792	0.209525	-0.605037	1.148713	0.089110	-0.579621	1.090055	0.092944				-0.478918	0.747928	-0.203426																0.490261	0.077513	0.112855
14708	122.566667	-0.646161	0.607894	0.133735				-0.693825	0.624797	-0.063511	-0.714579	0.807088	-0.016637	-0.390203	0.749547	0.209691	-0.604854	1.148897	0.089033	-0.579542	1.090196	0.093021				-0.478914	0.747857	-0.203370																0.490251	0.077512	0.112856
14709	122.575000	-0.646330	0.607802	0.133729				-0.693958	0.624722	-0.063537	-0.714664	0.807165	-0.016693	-0.390510	0.749327	0.209821	-0.604715	1.149131	0.089015	-0.579476	1.090357	0.093074				-0.478889	0.747817	-0.203313																0.490271	0.077505	0.112850
14710	122.583333	-0.646517	0.607727	0.133719				-0.694106	0.624667	-0.063559	-0.714737	0.807253	-0.016751	-0.390790	0.749151	0.209945	-0.604596	1.149346	0.088995	-0.579439	1.090519	0.093124				-0.478850	0.747810	-0.203255																0.490270	0.077502	0.112839
14711	122.591667	-0.646744	0.607660	0.133711				-0.694157	0.624620	-0.063532	-0.714800	0.807401	-0.016810	-0.391040	0.749010	0.210033	-0.604474	1.149480	0.088918	-0.579426	1.090666	0.093166				-0.478807	0.747827	-0.203191																0.490268	0.077498	0.112843
14712	122.600000	-0.646940	0.607600	0.133706				-0.694396	0.624579	-0.063591	-0.714857	0.807513	-0.016874	-0.391300	0.748906	0.210145	-0.604379	1.149685	0.088902	-0.579386	1.090819	0.093212				-0.478763	0.747860	-0.203143																0.490274	0.077496	0.112840
14713	122.608333	-0.647136	0.607570	0.133695				-0.694564	0.624570	-0.063600	-0.714900	0.807625	-0.016930	-0.391543	0.748839	0.210256	-0.604311	1.149841	0.088888	-0.579347	1.091007	0.093242				-0.478716	0.747910	-0.203084																0.490278	0.077485	0.112825
14714	122.616667	-0.647333	0.607549	0.133685				-0.694669	0.624534	-0.063605	-0.714932	0.807742	-0.016986	-0.391760	0.748805	0.210375	-0.604267	1.149973	0.088879	-0.579324	1.091145	0.093279				-0.478680	0.747976	-0.203021																0.490271	0.077493	0.112823
14715	122.625000	-0.647505	0.607533	0.133679				-0.694809	0.624530	-0.063611	-0.714956	0.807847	-0.017035	-0.391963	0.748786	0.210521	-0.604226	1.150082	0.088883	-0.579311	1.091254	0.093319				-0.478656	0.748041	-0.202963																0.490269	0.077503	0.112828
14716	122.633333	-0.647647	0.607503	0.133675				-0.694932	0.624527	-0.063610	-0.714978	0.807946	-0.017083	-0.392125	0.748768	0.210619	-0.604200	1.150176	0.088897	-0.579298	1.091357	0.093357				-0.478638	0.748094	-0.202899																0.490258	0.077509	0.112824
14717	122.641667	-0.647770	0.607479	0.133683				-0.694999	0.624499	-0.063610	-0.714986	0.808025	-0.017128	-0.392265	0.748769	0.210721	-0.604186	1.150266	0.088938	-0.579292	1.091434	0.093417				-0.478625	0.748133	-0.202835																0.490260	0.077505	0.112825
14718	122.650000	-0.647878	0.607441	0.133703				-0.695044	0.624471	-0.063603	-0.714985	0.808080	-0.017162	-0.392383	0.748773	0.210815	-0.604206	1.150309	0.088978	-0.579302	1.091497	0.093472				-0.478607	0.748165	-0.202773																0.490264	0.077507	0.112834
14719	122.658333	-0.647929	0.607406	0.133735				-0.695063	0.624433	-0.063609	-0.714973	0.808108	-0.017182	-0.392480	0.748795	0.210901	-0.604236	1.150383	0.089042	-0.579334	1.091551	0.093538				-0.478590	0.748181	-0.202729																0.490258	0.077514	0.112843
14720	122.666667	-0.647953	0.607374	0.133778				-0.695056	0.624393	-0.063605	-0.714961	0.808113	-0.017201	-0.392553	0.748812	0.210975	-0.604291	1.150415	0.089120	-0.579378	1.091584	0.093600				-0.478553	0.748179	-0.202685																0.490267	0.077500	0.112839
14721	122.675000	-0.647949	0.607337	0.133819				-0.694922	0.624384	-0.063530	-0.714932	0.808086	-0.017211	-0.392598	0.748856	0.211046	-0.604366	1.150423	0.089198	-0.579452	1.091607	0.093679				-0.478510	0.748166	-0.202647																0.490275	0.077491	0.112846
14722	122.683333	-0.647912	0.607300	0.133858				-0.694744	0.624364	-0.063470	-0.714898	0.808035	-0.017214	-0.392604	0.748908	0.211073	-0.604457	1.150414	0.089286	-0.579544	1.091604	0.093759				-0.478442	0.748150	-0.202617																0.490255	0.077506	0.112846
14723	122.691667	-0.647831	0.607264	0.133901				-0.694926	0.624377	-0.063546	-0.714864	0.807961	-0.017209	-0.392595	0.748975	0.211157	-0.604577	1.150392	0.089404	-0.579645	1.091586	0.093834				-0.478352	0.748137	-0.202585																0.490268	0.077497	0.112851
14724	122.700000	-0.647743	0.607223	0.133939				-0.694841	0.624398	-0.063522	-0.714826	0.807869	-0.017203	-0.392535	0.749042	0.211166	-0.604704	1.150360	0.089533	-0.579749	1.091529	0.093920				-0.478244	0.748135	-0.202552																0.490273	0.077485	0.112858
14725	122.708333	-0.647633	0.607186	0.133974				-0.694667	0.624384	-0.063525	-0.714784	0.807761	-0.017199	-0.392460	0.749134	0.211214	-0.604847	1.150287	0.089638	-0.579884	1.091457	0.094017				-0.478116	0.748152	-0.202522																0.490261	0.077503	0.112857
14726	122.716667	-0.647498	0.607152	0.134003				-0.694526	0.624404	-0.063538	-0.714732	0.807638	-0.017193	-0.392352	0.749232	0.211221	-0.604994	1.150215	0.089742	-0.580014	1.091402	0.094112				-0.477975	0.748190	-0.202495																0.490256	0.077506	0.112859
14727	122.725000	-0.647344	0.607134	0.134023				-0.694352	0.624433	-0.063575	-0.714674	0.807509	-0.017193	-0.392224	0.749355	0.211260	-0.605162	1.150203	0.089904	-0.580155	1.091356	0.094202				-0.477814	0.748252	-0.202470																0.490261	0.077509	0.112865
14728	122.733333	-0.647179	0.607129	0.134029				-0.694184	0.624508	-0.063594	-0.714613	0.807386	-0.017184	-0.392070	0.749477	0.211258	-0.605318	1.150151	0.090019	-0.580290	1.091321	0.094300				-0.477651	0.748344	-0.202442																0.490257	0.077507	0.112861
14729	122.741667	-0.647005	0.607133	0.134018				-0.694004	0.624584	-0.063634	-0.714542	0.807216	-0.017175	-0.391911	0.749616	0.211286	-0.605482	1.150083	0.090137	-0.580466	1.091298	0.094374				-0.477489	0.748458	-0.202416																0.490264	0.077508	0.112854
14730	122.750000	-0.646845	0.607162	0.134010				-0.693826	0.624670	-0.063688	-0.714472	0.807101	-0.017155	-0.391747	0.749769	0.211310	-0.605641	1.150057	0.090254	-0.580599	1.091308	0.094473				-0.477335	0.748590	-0.202389																0.490258	0.077516	0.112845
14731	122.758333	-0.646680	0.607190	0.133978				-0.693630	0.624744	-0.063742	-0.714404	0.807008	-0.017117	-0.391560	0.749916	0.211290	-0.605810	1.150069	0.090401	-0.580749	1.091273	0.094581				-0.477185	0.748746	-0.202364																0.490266	0.077502	0.112837
14732	122.766667	-0.646548	0.607239	0.133958				-0.693459	0.624819	-0.063792	-0.714328	0.806937	-0.017078	-0.391393	0.750062	0.211294	-0.605970	1.150090	0.090543	-0.580877	1.091289	0.094675				-0.477039	0.748916	-0.202348																0.490264	0.077499	0.112830
14733	122.775000	-0.646435	0.607286	0.133938				-0.693349	0.624915	-0.063829	-0.714253	0.806891	-0.017033	-0.391241	0.750208	0.211288	-0.606128	1.150077	0.090652	-0.580991	1.091326	0.094774				-0.476920	0.749096	-0.202336																0.490260	0.077506	0.112824
14734	122.783333	-0.646343	0.607347	0.133915				-0.693268	0.625018	-0.063866	-0.714184	0.806870	-0.016988	-0.391097	0.750347	0.211276	-0.606260	1.150104	0.090761	-0.581096	1.091376	0.094879				-0.476812	0.749284	-0.202321																0.490258	0.077512	0.112814
14735	122.791667	-0.646308	0.607414	0.133907				-0.693215	0.625116	-0.063889	-0.714122	0.806884	-0.016942	-0.390967	0.750487	0.211267	-0.606382	1.150134	0.090871	-0.581164	1.091414	0.094989				-0.476731	0.749486	-0.202311																0.490259	0.077503	0.112810
14736	122.800000	-0.646296	0.607485	0.133903				-0.693184	0.625210	-0.063902	-0.714055	0.806919	-0.016899	-0.390871	0.750608	0.211275	-0.606506	1.150199	0.091021	-0.581245	1.091469	0.095096				-0.476676	0.749695	-0.202307																0.490251	0.077513	0.112819
14737	122.808333	-0.646318	0.607547	0.133906				-0.693183	0.625294	-0.063908	-0.713965	0.806950	-0.016868	-0.390783	0.750716	0.211265	-0.606612	1.150177	0.091122	-0.581287	1.091510	0.095196				-0.476649	0.749897	-0.202292																0.490249	0.077516	0.112815
14738	122.816667	-0.646356	0.607604	0.133908				-0.693194	0.625365	-0.063898	-0.713922	0.807010	-0.016820	-0.390716	0.750797	0.211247	-0.606695	1.150169	0.091226	-0.581315	1.091536	0.095287				-0.476647	0.750082	-0.202289																0.490243	0.077523	0.112818
14739	122.825000	-0.646397	0.607643	0.133921				-0.693212	0.625405	-0.063885	-0.713916	0.807084	-0.016763	-0.390669	0.750849	0.211220	-0.606740	1.150162	0.091345	-0.581315	1.091533	0.095371				-0.476672	0.750243	-0.202286																0.490250	0.077516	0.112825
14740	122.833333	-0.646444	0.607662	0.133930				-0.693243	0.625427	-0.063858	-0.713872	0.807137	-0.016722	-0.390637	0.750874	0.211197	-0.606794	1.150079	0.091437	-0.581303	1.091506	0.095445				-0.476730	0.750378	-0.202288																0.490239	0.077532	0.112821
14741	122.841667	-0.646498	0.607672	0.133953				-0.693281	0.625424	-0.063827	-0.713920	0.807268	-0.016643	-0.390632	0.750859	0.211192	-0.606820	1.149994	0.091537	-0.581254	1.091445	0.095511				-0.476801	0.750462	-0.202284																0.490256	0.077518	0.112833
14742	122.850000	-0.646545	0.607663	0.133975				-0.693323	0.625410	-0.063787	-0.713926	0.807320	-0.016596	-0.390648	0.750809	0.211185	-0.606830	1.149887	0.091648	-0.581211	1.091344	0.095597				-0.476896	0.750513	-0.202273																0.490268	0.077506	0.112841
14743	122.858333	-0.646591	0.607631	0.134002				-0.693379	0.625374	-0.063743	-0.713943	0.807355	-0.016542	-0.390684	0.750724	0.211190	-0.606841	1.149757	0.091774	-0.581137	1.091193	0.095656				-0.477003	0.750515	-0.202260																0.490258	0.077512	0.112849
14744	122.866667	-0.646636	0.607595	0.134035				-0.693441	0.625330	-0.063701	-0.713981	0.807383	-0.016498	-0.390738	0.750609	0.211196	-0.606839	1.149609	0.091899	-0.581068	1.091065	0.095712				-0.477125	0.750476	-0.202250																0.490258	0.077511	0.112852
14745	122.875000	-0.646684	0.607528	0.134065				-0.693510	0.625274	-0.063655	-0.714026	0.807402	-0.016451	-0.390799	0.750471	0.211181	-0.606820	1.149403	0.091974	-0.580986	1.090923	0.095772				-0.477242	0.750400	-0.202240																0.490266	0.077504	0.112851
14746	122.883333	-0.646720	0.607458	0.134100				-0.693627	0.625230	-0.063598	-0.714078	0.807403	-0.016411	-0.390883	0.750304	0.211199	-0.606787	1.149231	0.092072	-0.580899	1.090777	0.095859				-0.477366	0.750292	-0.202219																0.490263	0.077505	0.112856
14747	122.891667	-0.646743	0.607373	0.134140				-0.693682	0.625141	-0.063557	-0.714158	0.807391	-0.016365	-0.390974	0.750133	0.211223	-0.606768	1.149061	0.092143	-0.580858	1.090666	0.095948				-0.477478	0.750156	-0.202201																0.490265	0.077511	0.112852
14748	122.900000	-0.646785	0.607296	0.134186				-0.693779	0.625062	-0.063510	-0.714240	0.807347	-0.016321	-0.391074	0.749947	0.211241	-0.606739	1.148895	0.092206	-0.580762	1.090487	0.095941				-0.477591	0.750007	-0.202187																0.490262	0.077512	0.112856
14749	122.908333	-0.646810	0.607180	0.134225				-0.693840	0.624962	-0.063466	-0.714321	0.807312	-0.016284	-0.391175	0.749765	0.211299	-0.606704	1.148736	0.092263	-0.580719	1.090307	0.095985				-0.477693	0.749842	-0.202166																0.490264	0.077506	0.112850
14750	122.916667	-0.646816	0.607061	0.134266				-0.693882	0.624861	-0.063427	-0.714403	0.807278	-0.016247	-0.391274	0.749578	0.211339	-0.606669	1.148584	0.092308	-0.580707	1.090128	0.096023				-0.477793	0.749685	-0.202148																0.490256	0.077509	0.112849
14751	122.925000	-0.646842	0.606962	0.134305				-0.693908	0.624761	-0.063404	-0.714489	0.807223	-0.016210	-0.391362	0.749391	0.211363	-0.606639	1.148456	0.092341	-0.580645	1.090025	0.096070				-0.477873	0.749555	-0.202125																0.490245	0.077524	0.112843
14752	122.933333	-0.646824	0.606854	0.134326				-0.693923	0.624677	-0.063384	-0.714572	0.807158	-0.016177	-0.391447	0.749216	0.211382	-0.606596	1.148355	0.092373	-0.580638	1.089975	0.096081				-0.477945	0.749442	-0.202102																0.490241	0.077524	0.112851
14753	122.941667	-0.646823	0.606775	0.134335				-0.693922	0.624619	-0.063382	-0.714674	0.807107	-0.016137	-0.391529	0.749097	0.211424	-0.606558	1.148358	0.092391	-0.580628	1.089886	0.096146				-0.478005	0.749363	-0.202073																0.490253	0.077521	0.112842
14754	122.950000	-0.646816	0.606700	0.134329				-0.693918	0.624571	-0.063386	-0.714757	0.807011	-0.016111	-0.391601	0.748988	0.211450	-0.606522	1.148376	0.092393	-0.580619	1.089893	0.096185				-0.478047	0.749314	-0.202052																0.490253	0.077525	0.112837
14755	122.958333	-0.646818	0.606639	0.134323				-0.693921	0.624549	-0.063402	-0.714823	0.806963	-0.016083	-0.391668	0.748927	0.211480	-0.606506	1.148434	0.092376	-0.580676	1.089965	0.096207				-0.478074	0.749312	-0.202027																0.490241	0.077533	0.112818
14756	122.966667	-0.646813	0.606583	0.134298				-0.693936	0.624544	-0.063421	-0.714877	0.806935	-0.016063	-0.391727	0.748893	0.211506	-0.606480	1.148600	0.092356	-0.580756	1.090091	0.096216				-0.478090	0.749340	-0.202001																0.490243	0.077523	0.112807
14757	122.975000	-0.646840	0.606565	0.134279				-0.693961	0.624553	-0.063447	-0.714927	0.806930	-0.016038	-0.391775	0.748899	0.211520	-0.606470	1.148800	0.092327	-0.580831	1.090227	0.096270				-0.478094	0.749409	-0.201976																0.490246	0.077531	0.112792
14758	122.983333	-0.646881	0.606558	0.134264				-0.693996	0.624566	-0.063473	-0.714988	0.806937	-0.016013	-0.391838	0.748933	0.211560	-0.606465	1.149039	0.092285	-0.580968	1.090423	0.096289				-0.478092	0.749504	-0.201956																0.490236	0.077540	0.112772
14759	122.991667	-0.646957	0.606562	0.134255				-0.694051	0.624588	-0.063490	-0.715031	0.806959	-0.015994	-0.391877	0.748984	0.211540	-0.606459	1.149344	0.092251	-0.581090	1.090688	0.096306				-0.478088	0.749631	-0.201942																0.490249	0.077525	0.112767
14760	123.000000	-0.647024	0.606559	0.134245				-0.694115	0.624613	-0.063498	-0.715067	0.806996	-0.015979	-0.391931	0.749055	0.211554	-0.606479	1.149682	0.092208	-0.581230	1.090950	0.096331				-0.478095	0.749764	-0.201921																0.490258	0.077518	0.112757
14761	123.008333	-0.647138	0.606594	0.134255				-0.694183	0.624635	-0.063498	-0.715108	0.807046	-0.015964	-0.391994	0.749145	0.211573	-0.606471	1.150029	0.092127	-0.581392	1.091228	0.096359				-0.478110	0.749909	-0.201912																0.490260	0.077520	0.112750
14762	123.016667	-0.647231	0.606609	0.134259				-0.694256	0.624659	-0.063485	-0.715151	0.807143	-0.015949	-0.392061	0.749244	0.211590	-0.606472	1.150402	0.092056	-0.581567	1.091533	0.096365				-0.478132	0.750053	-0.201903																0.490263	0.077520	0.112750
14763	123.025000	-0.647328	0.606629	0.134270				-0.694327	0.624673	-0.063463	-0.715191	0.807192	-0.015938	-0.392129	0.749327	0.211599	-0.606484	1.150758	0.092000	-0.581739	1.091851	0.096342				-0.478180	0.750179	-0.201894																0.490249	0.077528	0.112730
14764	123.033333	-0.647403	0.606642	0.134281				-0.694389	0.624676	-0.063434	-0.715241	0.807241	-0.015931	-0.392199	0.749404	0.211614	-0.606484	1.151110	0.091944	-0.581899	1.092153	0.096337				-0.478239	0.750282	-0.201880																0.490262	0.077531	0.112727
14765	123.041667	-0.647471	0.606646	0.134299				-0.694445	0.624657	-0.063401	-0.715291	0.807269	-0.015933	-0.392275	0.749469	0.211633	-0.606506	1.151449	0.091936	-0.582052	1.092393	0.096345				-0.478317	0.750354	-0.201862																0.490256	0.077540	0.112710
14766	123.050000	-0.647528	0.606633	0.134315				-0.694487	0.624620	-0.063376	-0.715343	0.807270	-0.015930	-0.392350	0.749509	0.211650	-0.606489	1.151688	0.091869	-0.582190	1.092588	0.096346				-0.478403	0.750391	-0.201844																0.490251	0.077542	0.112687
14767	123.058333	-0.647554	0.606608	0.134333				-0.694520	0.624575	-0.063356	-0.715395	0.807267	-0.015940	-0.392428	0.749524	0.211674	-0.606486	1.151883	0.091861	-0.582306	1.092724	0.096352				-0.478487	0.750385	-0.201830																0.490264	0.077527	0.112664
14768	123.066667	-0.647578	0.606568	0.134336				-0.694542	0.624525	-0.063337	-0.715450	0.807242	-0.015951	-0.392502	0.749506	0.211693	-0.606477	1.152022	0.091868	-0.582392	1.092817	0.096355				-0.478569	0.750343	-0.201814																0.490269	0.077525	0.112641
14769	123.075000	-0.647579	0.606520	0.134358				-0.694557	0.624461	-0.063317	-0.715500	0.807155	-0.015968	-0.392583	0.749476	0.211720	-0.606455	1.152132	0.091889	-0.582461	1.092860	0.096370				-0.478638	0.750270	-0.201806																0.490264	0.077530	0.112625
14770	123.083333	-0.647568	0.606455	0.134373				-0.694624	0.624431	-0.063301	-0.715560	0.807096	-0.015985	-0.392661	0.749425	0.211742	-0.606413	1.152111	0.091861	-0.582507	1.092858	0.096378				-0.478695	0.750181	-0.201796																0.490255	0.077541	0.112614
14771	123.091667	-0.647550	0.606392	0.134387				-0.694589	0.624344	-0.063290	-0.715635	0.807021	-0.015990	-0.392730	0.749366	0.211768	-0.606379	1.152079	0.091890	-0.582541	1.092815	0.096366				-0.478731	0.750074	-0.201782																0.490273	0.077541	0.112613
14772	123.100000	-0.647535	0.606332	0.134410				-0.694591	0.624284	-0.063274	-0.715715	0.806942	-0.015998	-0.392791	0.749289	0.211787	-0.606370	1.152062	0.091972	-0.582550	1.092735	0.096389				-0.478752	0.749961	-0.201772																0.490270	0.077550	0.112611
14773	123.108333	-0.647501	0.606252	0.134427				-0.694589	0.624224	-0.063260	-0.715771	0.806857	-0.016010	-0.392851	0.749218	0.211821	-0.606334	1.151937	0.091973	-0.582561	1.092627	0.096396				-0.478754	0.749849	-0.201763																0.490277	0.077554	0.112618
14774	123.116667	-0.647458	0.606170	0.134450				-0.694572	0.624166	-0.063254	-0.715819	0.806779	-0.016017	-0.392896	0.749147	0.211856	-0.606323	1.151829	0.091976	-0.582572	1.092514	0.096408				-0.478748	0.749735	-0.201758																0.490275	0.077564	0.112610
14775	123.125000	-0.647410	0.606096	0.134466				-0.694530	0.624107	-0.063252	-0.715847	0.806676	-0.016031	-0.392911	0.749070	0.211848	-0.606327	1.151729	0.092016	-0.582587	1.092404	0.096390				-0.478733	0.749638	-0.201746																0.490294	0.077557	0.112613
14776	123.133333	-0.647352	0.606031	0.134476				-0.694473	0.624058	-0.063263	-0.715865	0.806594	-0.016049	-0.392935	0.749006	0.211874	-0.606353	1.151637	0.092047	-0.582587	1.092280	0.096406				-0.478709	0.749560	-0.201751																0.490306	0.077535	0.112603
14777	123.141667	-0.647283	0.605973	0.134475				-0.694395	0.624013	-0.063294	-0.715877	0.806512	-0.016054	-0.392927	0.748954	0.211868	-0.606374	1.151536	0.092031	-0.582664	1.092209	0.096389				-0.478678	0.749500	-0.201758																0.490318	0.077529	0.112612
14778	123.150000	-0.647228	0.605938	0.134472				-0.694320	0.623995	-0.063332	-0.715873	0.806454	-0.016056	-0.392904	0.748914	0.211859	-0.606405	1.151472	0.092009	-0.582705	1.092183	0.096403				-0.478633	0.749476	-0.201761																0.490336	0.077511	0.112627
14779	123.158333	-0.647183	0.605934	0.134452				-0.694254	0.624010	-0.063362	-0.715853	0.806426	-0.016061	-0.392890	0.748913	0.211904	-0.606476	1.151509	0.092047	-0.582753	1.092163	0.096419				-0.478582	0.749493	-0.201762																0.490339	0.077521	0.112636
14780	123.166667	-0.647142	0.605939	0.134419				-0.693957	0.624032	-0.063307	-0.715825	0.806428	-0.016060	-0.392850	0.748923	0.211907	-0.606536	1.151540	0.092032	-0.582824	1.092185	0.096437				-0.478522	0.749547	-0.201761																0.490349	0.077529	0.112650
14781	123.175000	-0.647120	0.605970	0.134383				-0.694183	0.624098	-0.063431	-0.715772	0.806446	-0.016064	-0.392786	0.748948	0.211864	-0.606606	1.151597	0.092014	-0.582876	1.092244	0.096451				-0.478459	0.749634	-0.201761																0.490349	0.077528	0.112682
14782	123.183333	-0.647127	0.606016	0.134353				-0.694182	0.624160	-0.063464	-0.715744	0.806508	-0.016051	-0.392734	0.748995	0.211854	-0.606655	1.151663	0.091964	-0.582932	1.092327	0.096477				-0.478400	0.749747	-0.201765																0.490365	0.077516	0.112702
14783	123.191667	-0.647153	0.606082	0.134325				-0.693949	0.624209	-0.063406	-0.715674	0.806578	-0.016057	-0.392691	0.749074	0.211850	-0.606740	1.151756	0.091981	-0.583056	1.092460	0.096627				-0.478348	0.749883	-0.201771																0.490372	0.077517	0.112735
14784	123.200000	-0.647202	0.606155	0.134301				-0.693971	0.624273	-0.063437	-0.715596	0.806666	-0.016065	-0.392653	0.749157	0.211839	-0.606799	1.151835	0.091974	-0.582988	1.092557	0.096504				-0.478304	0.750032	-0.201786																0.490395	0.077501	0.112753
14785	123.208333	-0.647267	0.606231	0.134290				-0.694286	0.624395	-0.063515	-0.715546	0.806757	-0.016064	-0.392601	0.749217	0.211771	-0.606851	1.151890	0.091957	-0.583052	1.092625	0.096595				-0.478271	0.750177	-0.201815																0.490404	0.077490	0.112773
14786	123.216667	-0.647362	0.606324	0.134292				-0.694331	0.624456	-0.063524	-0.715496	0.806891	-0.016064	-0.392561	0.749288	0.211740	-0.606917	1.151937	0.091980	-0.582998	1.092713	0.096555				-0.478253	0.750314	-0.201840																0.490411	0.077481	0.112777
14787	123.225000	-0.647442	0.606388	0.134285				-0.694381	0.624515	-0.063523	-0.715450	0.807012	-0.016063	-0.392536	0.749350	0.211710	-0.606955	1.151940	0.091972	-0.582988	1.092734	0.096574				-0.478262	0.750430	-0.201854																0.490418	0.077464	0.112805
14788	123.233333	-0.647512	0.606453	0.134293				-0.694425	0.624556	-0.063505	-0.715410	0.807123	-0.016063	-0.392508	0.749397	0.211686	-0.607012	1.151924	0.092007	-0.582977	1.092718	0.096590				-0.478284	0.750531	-0.201866																0.490425	0.077463	0.112828
14789	123.241667	-0.647564	0.606491	0.134301				-0.694465	0.624582	-0.063484	-0.715371	0.807272	-0.016057	-0.392484	0.749422	0.211663	-0.607054	1.151862	0.092033	-0.582921	1.092718	0.096588				-0.478310	0.750595	-0.201871																0.490427	0.077454	0.112870
14790	123.250000	-0.647603	0.606530	0.134309				-0.694492	0.624585	-0.063451	-0.715327	0.807360	-0.016056	-0.392464	0.749427	0.211643	-0.607091	1.151764	0.092062	-0.582878	1.092660	0.096594				-0.478344	0.750621	-0.201878																0.490436	0.077457	0.112905
14791	123.258333	-0.647622	0.606541	0.134331				-0.694504	0.624579	-0.063422	-0.715298	0.807415	-0.016051	-0.392455	0.749406	0.211636	-0.607128	1.151601	0.092096	-0.582815	1.092548	0.096600				-0.478382	0.750602	-0.201876																0.490447	0.077449	0.112930
14792	123.266667	-0.647627	0.606535	0.134351				-0.694512	0.624561	-0.063394	-0.715272	0.807440	-0.016045	-0.392443	0.749363	0.211627	-0.607148	1.151435	0.092136	-0.582734	1.092395	0.096615				-0.478412	0.750548	-0.201874																0.490451	0.077443	0.112952
14793	123.275000	-0.647609	0.606516	0.134369				-0.694507	0.624528	-0.063368	-0.715244	0.807441	-0.016041	-0.392437	0.749288	0.211631	-0.607162	1.151227	0.092183	-0.582681	1.092202	0.096624				-0.478438	0.750448	-0.201884																0.490461	0.077435	0.112980
14794	123.283333	-0.647580	0.606496	0.134387				-0.694500	0.624495	-0.063346	-0.715223	0.807421	-0.016038	-0.392433	0.749211	0.211640	-0.607178	1.150963	0.092228	-0.582605	1.092005	0.096635				-0.478450	0.750324	-0.201886																0.490459	0.077428	0.112990
14795	123.291667	-0.647543	0.606454	0.134411				-0.694486	0.624462	-0.063327	-0.715212	0.807381	-0.016035	-0.392422	0.749118	0.211648	-0.607187	1.150735	0.092292	-0.582538	1.091766	0.096628				-0.478450	0.750177	-0.201890																0.490471	0.077420	0.113006
14796	123.300000	-0.647497	0.606408	0.134436				-0.694470	0.624425	-0.063307	-0.715201	0.807329	-0.016029	-0.392407	0.749017	0.211648	-0.607190	1.150480	0.092311	-0.582468	1.091537	0.096614				-0.478438	0.750019	-0.201887																0.490468	0.077407	0.113018
14797	123.308333	-0.647446	0.606364	0.134461				-0.694440	0.624389	-0.063293	-0.715196	0.807264	-0.016029	-0.392382	0.748925	0.211660	-0.607196	1.150231	0.092344	-0.582418	1.091328	0.096587				-0.478414	0.749863	-0.201884																0.490467	0.077408	0.113020
14798	123.316667	-0.647381	0.606312	0.134483				-0.694397	0.624359	-0.063281	-0.715196	0.807200	-0.016026	-0.392355	0.748839	0.211656	-0.607220	1.150016	0.092409	-0.582351	1.091100	0.096590				-0.478377	0.749713	-0.201877																0.490460	0.077409	0.113023
14799	123.325000	-0.647310	0.606268	0.134500				-0.694333	0.624335	-0.063277	-0.715189	0.807112	-0.016027	-0.392319	0.748779	0.211682	-0.607235	1.149816	0.092417	-0.582314	1.090934	0.096564				-0.478330	0.749590	-0.201863																0.490450	0.077419	0.113026
14800	123.333333	-0.647213	0.606209	0.134509				-0.694259	0.624319	-0.063276	-0.715170	0.807011	-0.016026	-0.392266	0.748721	0.211664	-0.607232	1.149569	0.092374	-0.582313	1.090771	0.096518				-0.478271	0.749480	-0.201859																0.490445	0.077419	0.113017
14801	123.341667	-0.647128	0.606192	0.134511				-0.694166	0.624319	-0.063289	-0.715149	0.806947	-0.016028	-0.392209	0.748697	0.211677	-0.607231	1.149497	0.092374	-0.582305	1.090671	0.096506				-0.478212	0.749415	-0.201849																0.490431	0.077427	0.113022
14802	123.350000	-0.647035	0.606180	0.134498				-0.694069	0.624335	-0.063304	-0.715113	0.806885	-0.016028	-0.392173	0.748709	0.211744	-0.607230	1.149438	0.092364	-0.582316	1.090606	0.096493				-0.478142	0.749379	-0.201839																0.490429	0.077415	0.113012
14803	123.358333	-0.646957	0.606186	0.134473				-0.693968	0.624346	-0.063347	-0.715064	0.806847	-0.016037	-0.392093	0.748715	0.211706	-0.607226	1.149445	0.092347	-0.582290	1.090612	0.096497				-0.478062	0.749393	-0.201834																0.490428	0.077420	0.113008
14804	123.366667	-0.646889	0.606204	0.134446				-0.693899	0.624411	-0.063362	-0.715027	0.806827	-0.016034	-0.392030	0.748756	0.211724	-0.607216	1.149504	0.092324	-0.582373	1.090699	0.096604				-0.477976	0.749445	-0.201832																0.490437	0.077409	0.112998
14805	123.375000	-0.646843	0.606248	0.134415				-0.693846	0.624480	-0.063397	-0.714960	0.806835	-0.016035	-0.391974	0.748836	0.211737	-0.607203	1.149637	0.092286	-0.582341	1.090796	0.096483				-0.477888	0.749540	-0.201826																0.490435	0.077410	0.112997
14806	123.383333	-0.646823	0.606308	0.134386				-0.693809	0.624553	-0.063430	-0.714920	0.806869	-0.016030	-0.391920	0.748927	0.211735	-0.607190	1.149815	0.092228	-0.582368	1.090947	0.096475				-0.477802	0.749663	-0.201824																0.490441	0.077411	0.112989
14807	123.391667	-0.646831	0.606384	0.134354				-0.693804	0.624640	-0.063464	-0.714850	0.806926	-0.016037	-0.391879	0.749053	0.211740	-0.607154	1.150047	0.092157	-0.582339	1.091157	0.096499				-0.477729	0.749807	-0.201823																0.490438	0.077421	0.112971
14808	123.400000	-0.646867	0.606458	0.134326				-0.693815	0.624732	-0.063491	-0.714798	0.807009	-0.016035	-0.391842	0.749178	0.211737	-0.607140	1.150310	0.092114	-0.582407	1.091404	0.096464				-0.477659	0.749973	-0.201814																0.490432	0.077425	0.112959
14809	123.408333	-0.646924	0.606536	0.134310				-0.693849	0.624816	-0.063516	-0.714770	0.807155	-0.016031	-0.391828	0.749305	0.211722	-0.607104	1.150581	0.092055	-0.582416	1.091620	0.096480				-0.477611	0.750130	-0.201815																0.490424	0.077453	0.112941
14810	123.416667	-0.647012	0.606625	0.134300				-0.693894	0.624890	-0.063529	-0.714692	0.807232	-0.016055	-0.391820	0.749426	0.211708	-0.607070	1.150849	0.091986	-0.582451	1.091853	0.096462				-0.477587	0.750280	-0.201815																0.490419	0.077459	0.112911
14811	123.425000	-0.647085	0.606685	0.134291				-0.693938	0.624944	-0.063536	-0.714709	0.807347	-0.016051	-0.391827	0.749517	0.211699	-0.607020	1.151080	0.091900	-0.582477	1.092064	0.096437				-0.477574	0.750410	-0.201825																0.490407	0.077456	0.112887
14812	123.433333	-0.647173	0.606742	0.134292				-0.693984	0.624975	-0.063532	-0.714649	0.807416	-0.016082	-0.391845	0.749590	0.211690	-0.606980	1.151300	0.091862	-0.582494	1.092286	0.096400				-0.477583	0.750503	-0.201834																0.490414	0.077451	0.112870
14813	123.441667	-0.647231	0.606772	0.134286				-0.694029	0.624984	-0.063519	-0.714642	0.807490	-0.016102	-0.391863	0.749629	0.211690	-0.606918	1.151491	0.091828	-0.582493	1.092418	0.096377				-0.477609	0.750564	-0.201842																0.490416	0.077448	0.112848
14814	123.450000	-0.647292	0.606795	0.134294				-0.694068	0.624965	-0.063506	-0.714640	0.807547	-0.016121	-0.391896	0.749647	0.211686	-0.606845	1.151610	0.091787	-0.582470	1.092515	0.096348				-0.477653	0.750582	-0.201844																0.490406	0.077452	0.112826
14815	123.458333	-0.647332	0.606790	0.134300				-0.694107	0.624938	-0.063485	-0.714696	0.807609	-0.016121	-0.391939	0.749627	0.211684	-0.606746	1.151654	0.091728	-0.582436	1.092564	0.096327				-0.477705	0.750554	-0.201851																0.490398	0.077452	0.112823
14816	123.466667	-0.647364	0.606783	0.134311				-0.694144	0.624896	-0.063462	-0.714716	0.807631	-0.016138	-0.391989	0.749592	0.211687	-0.606659	1.151702	0.091709	-0.582392	1.092578	0.096294				-0.477766	0.750493	-0.201851																0.490392	0.077468	0.112821
14817	123.475000	-0.647380	0.606756	0.134327				-0.694175	0.624843	-0.063439	-0.714704	0.807619	-0.016170	-0.392045	0.749521	0.211690	-0.606567	1.151690	0.091699	-0.582330	1.092560	0.096264				-0.477827	0.750384	-0.201846																0.490378	0.077488	0.112821
14818	123.483333	-0.647381	0.606706	0.134346				-0.694203	0.624779	-0.063415	-0.714775	0.807615	-0.016162	-0.392096	0.749427	0.211697	-0.606470	1.151644	0.091689	-0.582271	1.092486	0.096223				-0.477870	0.750238	-0.201851																0.490379	0.077488	0.112815
14819	123.491667	-0.647369	0.606655	0.134372				-0.694226	0.624715	-0.063390	-0.714806	0.807570	-0.016173	-0.392150	0.749319	0.211708	-0.606388	1.151538	0.091676	-0.582198	1.092402	0.096195				-0.477914	0.750068	-0.201856																0.490377	0.077493	0.112821
14820	123.500000	-0.647351	0.606591	0.134391				-0.694241	0.624644	-0.063368	-0.714837	0.807521	-0.016185	-0.392199	0.749204	0.211721	-0.606298	1.151446	0.091672	-0.582141	1.092295	0.096163				-0.477948	0.749879	-0.201857																0.490386	0.077489	0.112821
14821	123.508333	-0.647318	0.606518	0.134421				-0.694244	0.624565	-0.063354	-0.714846	0.807439	-0.016210	-0.392239	0.749078	0.211733	-0.606212	1.151379	0.091677	-0.582092	1.092185	0.096125				-0.477961	0.749683	-0.201868																0.490379	0.077489	0.112811
14822	123.516667	-0.647282	0.606441	0.134448				-0.694229	0.624488	-0.063343	-0.714893	0.807372	-0.016221	-0.392268	0.748947	0.211736	-0.606113	1.151250	0.091613	-0.582040	1.092070	0.096085				-0.477968	0.749486	-0.201887																0.490381	0.077472	0.112801
14823	123.525000	-0.647231	0.606363	0.134461				-0.694196	0.624420	-0.063339	-0.714916	0.807301	-0.016246	-0.392288	0.748833	0.211739	-0.606072	1.151171	0.091621	-0.582007	1.091979	0.096052				-0.477970	0.749321	-0.201903																0.490375	0.077481	0.112804
14824	123.533333	-0.647169	0.606298	0.134463				-0.694153	0.624378	-0.063344	-0.714935	0.807239	-0.016272	-0.392319	0.748738	0.211765	-0.606010	1.151108	0.091587	-0.581978	1.091872	0.096025				-0.477963	0.749186	-0.201927																0.490362	0.077479	0.112808
14825	123.541667	-0.647113	0.606263	0.134456				-0.694094	0.624357	-0.063358	-0.714947	0.807156	-0.016304	-0.392307	0.748650	0.211708	-0.605956	1.151078	0.091547	-0.581954	1.091860	0.095965				-0.477942	0.749095	-0.201941																0.490352	0.077489	0.112810
14826	123.550000	-0.647059	0.606246	0.134432				-0.694015	0.624319	-0.063408	-0.714943	0.807086	-0.016332	-0.392324	0.748605	0.211739	-0.605898	1.151067	0.091462	-0.581940	1.091840	0.095932				-0.477907	0.749048	-0.201952																0.490325	0.077510	0.112811
14827	123.558333	-0.647010	0.606251	0.134396				-0.693974	0.624357	-0.063425	-0.714909	0.807054	-0.016364	-0.392302	0.748579	0.211703	-0.605879	1.151115	0.091414	-0.581947	1.091879	0.095891				-0.477863	0.749042	-0.201964																0.490314	0.077511	0.112807
14828	123.566667	-0.646964	0.606274	0.134351				-0.693940	0.624407	-0.063455	-0.714872	0.807039	-0.016400	-0.392283	0.748585	0.211670	-0.605868	1.151196	0.091365	-0.581964	1.091940	0.095855				-0.477801	0.749080	-0.201982																0.490302	0.077524	0.112812
14829	123.575000	-0.646940	0.606312	0.134304				-0.693903	0.624428	-0.063519	-0.714835	0.807058	-0.016413	-0.392264	0.748638	0.211670	-0.605863	1.151332	0.091307	-0.581988	1.092030	0.095809				-0.477737	0.749160	-0.202004																0.490289	0.077515	0.112804
14830	123.583333	-0.646936	0.606365	0.134259				-0.693912	0.624517	-0.063539	-0.714789	0.807105	-0.016429	-0.392244	0.748704	0.211659	-0.605845	1.151414	0.091187	-0.582017	1.092146	0.095771				-0.477679	0.749268	-0.202020																0.490285	0.077510	0.112805
14831	123.591667	-0.646975	0.606445	0.134224				-0.693931	0.624588	-0.063578	-0.714748	0.807227	-0.016437	-0.392219	0.748805	0.211643	-0.605852	1.151569	0.091108	-0.582051	1.092290	0.095721				-0.477621	0.749406	-0.202037																0.490281	0.077500	0.112804
14832	123.600000	-0.647034	0.606528	0.134200				-0.693964	0.624666	-0.063611	-0.714709	0.807315	-0.016452	-0.392197	0.748908	0.211614	-0.605850	1.151771	0.091035	-0.582140	1.092477	0.095802				-0.477572	0.749548	-0.202053																0.490275	0.077487	0.112799
14833	123.608333	-0.647102	0.606606	0.134174				-0.693995	0.624723	-0.063643	-0.714658	0.807406	-0.016466	-0.392179	0.749017	0.211582	-0.605862	1.151930	0.090950	-0.582103	1.092630	0.095626				-0.477543	0.749703	-0.202075																0.490264	0.077496	0.112817
14834	123.616667	-0.647183	0.606688	0.134156				-0.694052	0.624819	-0.063641	-0.714613	0.807517	-0.016474	-0.392167	0.749123	0.211553	-0.605864	1.152123	0.090885	-0.582128	1.092791	0.095590				-0.477530	0.749851	-0.202093																0.490266	0.077499	0.112834
14835	123.625000	-0.647247	0.606777	0.134137				-0.694097	0.624878	-0.063634	-0.714579	0.807641	-0.016494	-0.392153	0.749213	0.211515	-0.605856	1.152294	0.090830	-0.582135	1.092959	0.095546				-0.477532	0.749973	-0.202111																0.490243	0.077525	0.112849
14836	123.633333	-0.647309	0.606837	0.134134				-0.694138	0.624917	-0.063618	-0.714548	0.807743	-0.016514	-0.392140	0.749285	0.211483	-0.605855	1.152413	0.090782	-0.582140	1.093077	0.095517				-0.477549	0.750069	-0.202140																0.490234	0.077538	0.112854
14837	123.641667	-0.647350	0.606872	0.134132				-0.694170	0.624934	-0.063601	-0.714516	0.807823	-0.016532	-0.392140	0.749324	0.211458	-0.605845	1.152486	0.090746	-0.582172	1.093170	0.095562				-0.477576	0.750115	-0.202166																0.490243	0.077519	0.112866
14838	123.650000	-0.647383	0.606916	0.134134				-0.694189	0.624928	-0.063582	-0.714483	0.807883	-0.016555	-0.392139	0.749350	0.211436	-0.605841	1.152519	0.090716	-0.582125	1.093191	0.095464				-0.477615	0.750122	-0.202195																0.490238	0.077509	0.112866
14839	123.658333	-0.647393	0.606916	0.134145				-0.694204	0.624905	-0.063563	-0.714463	0.807914	-0.016576	-0.392149	0.749344	0.211427	-0.605828	1.152500	0.090695	-0.582130	1.093201	0.095499				-0.477655	0.750079	-0.202216																0.490229	0.077500	0.112853
14840	123.666667	-0.647383	0.606919	0.134147				-0.694209	0.624872	-0.063546	-0.714451	0.807920	-0.016594	-0.392138	0.749310	0.211384	-0.605808	1.152439	0.090679	-0.582038	1.093121	0.095397				-0.477701	0.749991	-0.202237																0.490221	0.077491	0.112847
14841	123.675000	-0.647369	0.606894	0.134167				-0.694214	0.624837	-0.063525	-0.714442	0.807902	-0.016604	-0.392147	0.749262	0.211383	-0.605794	1.152329	0.090668	-0.581991	1.093022	0.095366				-0.477738	0.749863	-0.202253																0.490248	0.077475	0.112856
14842	123.683333	-0.647335	0.606869	0.134177				-0.694213	0.624797	-0.063500	-0.714442	0.807872	-0.016608	-0.392156	0.749201	0.211386	-0.605780	1.152193	0.090655	-0.581937	1.092893	0.095328				-0.477761	0.749715	-0.202269																0.490229	0.077489	0.112865
14843	123.691667	-0.647307	0.606827	0.134208				-0.694210	0.624756	-0.063478	-0.714453	0.807815	-0.016611	-0.392143	0.749116	0.211343	-0.605750	1.151995	0.090619	-0.581889	1.092712	0.095282				-0.477774	0.749548	-0.202275																0.490256	0.077489	0.112890
14844	123.700000	-0.647261	0.606784	0.134227				-0.694205	0.624716	-0.063453	-0.714461	0.807752	-0.016607	-0.392154	0.749032	0.211373	-0.605744	1.151814	0.090620	-0.581916	1.092559	0.095367				-0.477774	0.749375	-0.202285																0.490260	0.077488	0.112916
14845	123.708333	-0.647209	0.606702	0.134261				-0.694178	0.624668	-0.063433	-0.714471	0.807677	-0.016609	-0.392135	0.748940	0.211356	-0.605722	1.151587	0.090561	-0.581784	1.092355	0.095192				-0.477764	0.749201	-0.202291																0.490255	0.077500	0.112938
14846	123.716667	-0.647147	0.606636	0.134286				-0.694136	0.624611	-0.063415	-0.714473	0.807592	-0.016611	-0.392112	0.748852	0.211344	-0.605714	1.151413	0.090548	-0.581734	1.092183	0.095164				-0.477745	0.749040	-0.202299																0.490265	0.077494	0.112951
14847	123.725000	-0.647073	0.606575	0.134306				-0.694076	0.624562	-0.063417	-0.714475	0.807499	-0.016619	-0.392090	0.748786	0.211370	-0.605721	1.151264	0.090558	-0.581695	1.092033	0.095121				-0.477724	0.748898	-0.202316																0.490260	0.077486	0.112962
14848	123.733333	-0.646998	0.606530	0.134325				-0.694000	0.624519	-0.063420	-0.714469	0.807410	-0.016625	-0.392066	0.748729	0.211389	-0.605716	1.151136	0.090529	-0.581658	1.091912	0.095068				-0.477692	0.748782	-0.202326																0.490254	0.077471	0.112971
14849	123.741667	-0.646914	0.606498	0.134314				-0.693919	0.624511	-0.063438	-0.714457	0.807330	-0.016632	-0.392026	0.748701	0.211392	-0.605701	1.151009	0.090443	-0.581632	1.091831	0.095026				-0.477647	0.748714	-0.202321																0.490253	0.077465	0.112980
14850	123.750000	-0.646836	0.606488	0.134297				-0.693838	0.624523	-0.063457	-0.714448	0.807268	-0.016641	-0.391987	0.748693	0.211393	-0.605699	1.150959	0.090389	-0.581614	1.091787	0.094982				-0.477595	0.748678	-0.202310																0.490239	0.077472	0.112985
14851	123.758333	-0.646770	0.606498	0.134268				-0.693766	0.624558	-0.063484	-0.714426	0.807209	-0.016641	-0.391945	0.748717	0.211386	-0.605699	1.150980	0.090332	-0.581604	1.091794	0.094939				-0.477537	0.748685	-0.202306																0.490228	0.077473	0.112996
14852	123.766667	-0.646712	0.606535	0.134228				-0.693707	0.624607	-0.063508	-0.714403	0.807213	-0.016636	-0.391900	0.748770	0.211394	-0.605700	1.151037	0.090271	-0.581601	1.091836	0.094904				-0.477469	0.748726	-0.202302																0.490220	0.077482	0.113016
14853	123.775000	-0.646681	0.606567	0.134197				-0.693672	0.624673	-0.063536	-0.714370	0.807202	-0.016633	-0.391855	0.748851	0.211372	-0.605705	1.151124	0.090200	-0.581610	1.091919	0.094871				-0.477407	0.748800	-0.202294																0.490206	0.077495	0.113023
14854	123.783333	-0.646674	0.606630	0.134166				-0.693605	0.624711	-0.063567	-0.714346	0.807254	-0.016628	-0.391825	0.748961	0.211387	-0.605703	1.151242	0.090132	-0.581617	1.092031	0.094838				-0.477350	0.748894	-0.202294																0.490189	0.077510	0.113029
14855	123.791667	-0.646699	0.606700	0.134152				-0.693673	0.624807	-0.063587	-0.714302	0.807302	-0.016634	-0.391788	0.749086	0.211363	-0.605698	1.151392	0.090062	-0.581630	1.092177	0.094806				-0.477286	0.749006	-0.202311																0.490182	0.077499	0.113026
14856	123.800000	-0.646760	0.606782	0.134143				-0.693708	0.624869	-0.063609	-0.714265	0.807372	-0.016639	-0.391759	0.749221	0.211381	-0.605702	1.151580	0.089998	-0.581636	1.092371	0.094766				-0.477256	0.749121	-0.202320																0.490190	0.077483	0.113026
14857	123.808333	-0.646829	0.606854	0.134130				-0.693752	0.624930	-0.063625	-0.714238	0.807454	-0.016647	-0.391739	0.749356	0.211363	-0.605694	1.151746	0.089927	-0.581653	1.092552	0.094727				-0.477244	0.749241	-0.202325																0.490175	0.077480	0.113013
14858	123.816667	-0.646908	0.606929	0.134119				-0.693807	0.624982	-0.063630	-0.714219	0.807539	-0.016655	-0.391717	0.749477	0.211337	-0.605686	1.151910	0.089855	-0.581657	1.092715	0.094709				-0.477250	0.749350	-0.202330																0.490173	0.077479	0.113014
14859	123.825000	-0.646987	0.607000	0.134119				-0.693869	0.625026	-0.063625	-0.714203	0.807633	-0.016669	-0.391690	0.749579	0.211275	-0.605667	1.152054	0.089796	-0.581664	1.092853	0.094659				-0.477265	0.749443	-0.202339																0.490157	0.077483	0.113006
14860	123.833333	-0.647069	0.607062	0.134122				-0.693929	0.625052	-0.063613	-0.714196	0.807714	-0.016674	-0.391691	0.749672	0.211285	-0.605646	1.152173	0.089743	-0.581653	1.092959	0.094622				-0.477301	0.749512	-0.202341																0.490170	0.077474	0.113021
14861	123.841667	-0.647141	0.607111	0.134132				-0.693990	0.625058	-0.063591	-0.714193	0.807780	-0.016681	-0.391691	0.749735	0.211250	-0.605613	1.152264	0.089714	-0.581662	1.093060	0.094666				-0.477353	0.749543	-0.202345																0.490150	0.077491	0.113025
14862	123.850000	-0.647195	0.607130	0.134141				-0.694035	0.625041	-0.063562	-0.714207	0.807829	-0.016685	-0.391703	0.749770	0.211254	-0.605564	1.152284	0.089635	-0.581595	1.093067	0.094560				-0.477421	0.749525	-0.202346																0.490159	0.077486	0.113036
14863	123.858333	-0.647237	0.607134	0.134153				-0.694075	0.625002	-0.063535	-0.714219	0.807850	-0.016690	-0.391714	0.749775	0.211221	-0.605528	1.152284	0.089601	-0.581645	1.093123	0.094651				-0.477503	0.749471	-0.202360																0.490129	0.077506	0.113019
14864	123.866667	-0.647263	0.607113	0.134172				-0.694112	0.624959	-0.063512	-0.714246	0.807852	-0.016687	-0.391734	0.749752	0.211201	-0.605492	1.152242	0.089565	-0.581610	1.093092	0.094599				-0.477589	0.749370	-0.202370																0.490131	0.077507	0.113014
14865	123.875000	-0.647280	0.607065	0.134192				-0.694138	0.624894	-0.063485	-0.714286	0.807831	-0.016694	-0.391777	0.749700	0.211222	-0.605451	1.152180	0.089537	-0.581486	1.092963	0.094425				-0.477672	0.749225	-0.202386																0.490133	0.077498	0.113002
14866	123.883333	-0.647287	0.607022	0.134213				-0.694168	0.624825	-0.063463	-0.714323	0.807782	-0.016698	-0.391821	0.749625	0.211212	-0.605413	1.152101	0.089508	-0.581447	1.092882	0.094387				-0.477752	0.749068	-0.202400																0.490144	0.077496	0.112986
14867	123.891667	-0.647284	0.606956	0.134239				-0.694197	0.624759	-0.063442	-0.714399	0.807727	-0.016696	-0.391863	0.749528	0.211203	-0.605383	1.152008	0.089477	-0.581421	1.092779	0.094334				-0.477822	0.748896	-0.202410																0.490135	0.077504	0.112968
14868	123.900000	-0.647266	0.606904	0.134251				-0.694218	0.624688	-0.063421	-0.714455	0.807659	-0.016702	-0.391908	0.749432	0.211193	-0.605352	1.151910	0.089443	-0.581403	1.092682	0.094277				-0.477874	0.748719	-0.202429																0.490154	0.077497	0.112960
14869	123.908333	-0.647247	0.606836	0.134272				-0.694226	0.624611	-0.063410	-0.714506	0.807588	-0.016708	-0.391943	0.749320	0.211186	-0.605332	1.151812	0.089401	-0.581430	1.092598	0.094280				-0.477923	0.748555	-0.202438																0.490133	0.077511	0.112943
14870	123.916667	-0.647207	0.606753	0.134286				-0.694222	0.624537	-0.063396	-0.714557	0.807516	-0.016718	-0.391972	0.749208	0.211167	-0.605322	1.151730	0.089351	-0.581396	1.092494	0.094173				-0.477965	0.748402	-0.202456																0.490128	0.077530	0.112925
14871	123.925000	-0.647159	0.606695	0.134298				-0.694199	0.624467	-0.063400	-0.714615	0.807439	-0.016735	-0.391998	0.749114	0.211153	-0.605318	1.151670	0.089297	-0.581444	1.092445	0.094179				-0.477990	0.748268	-0.202470																0.490140	0.077519	0.112915
14872	123.933333	-0.647102	0.606652	0.134297				-0.694139	0.624369	-0.063431	-0.714660	0.807360	-0.016751	-0.392016	0.749034	0.211140	-0.605317	1.151628	0.089232	-0.581424	1.092371	0.094067				-0.478008	0.748161	-0.202485																0.490134	0.077529	0.112900
14873	123.941667	-0.647031	0.606621	0.134279				-0.694078	0.624328	-0.063452	-0.714692	0.807247	-0.016774	-0.392020	0.748988	0.211133	-0.605322	1.151625	0.089156	-0.581457	1.092364	0.094023				-0.478009	0.748095	-0.202504																0.490150	0.077519	0.112887
14874	123.950000	-0.646958	0.606613	0.134254				-0.694018	0.624312	-0.063482	-0.714717	0.807183	-0.016791	-0.392020	0.748967	0.211124	-0.605331	1.151662	0.089081	-0.581499	1.092368	0.093965				-0.478005	0.748073	-0.202517																0.490168	0.077512	0.112875
14875	123.958333	-0.646894	0.606636	0.134203				-0.693828	0.624319	-0.063471	-0.714740	0.807146	-0.016814	-0.392011	0.748977	0.211115	-0.605335	1.151747	0.089002	-0.581543	1.092432	0.093923				-0.477983	0.748098	-0.202530																0.490150	0.077521	0.112853
14876	123.966667	-0.646837	0.606674	0.134146				-0.693893	0.624349	-0.063563	-0.714743	0.807124	-0.016832	-0.392001	0.749017	0.211110	-0.605348	1.151857	0.088897	-0.581568	1.092547	0.093881				-0.477952	0.748161	-0.202532																0.490147	0.077530	0.112845
14877	123.975000	-0.646803	0.606721	0.134100				-0.693877	0.624432	-0.063586	-0.714746	0.807130	-0.016847	-0.391991	0.749097	0.211099	-0.605349	1.151987	0.088787	-0.581621	1.092683	0.093846				-0.477913	0.748270	-0.202542																0.490150	0.077525	0.112838
14878	123.983333	-0.646791	0.606782	0.134052				-0.693838	0.624459	-0.063657	-0.714743	0.807156	-0.016862	-0.391977	0.749202	0.211080	-0.605356	1.152179	0.088690	-0.581680	1.092893	0.093796				-0.477870	0.748401	-0.202547																0.490136	0.077543	0.112834
14879	123.991667	-0.646815	0.606849	0.134006				-0.693863	0.624544	-0.063691	-0.714739	0.807206	-0.016878	-0.391966	0.749330	0.211059	-0.605386	1.152399	0.088622	-0.581784	1.093093	0.093722				-0.477832	0.748554	-0.202564																0.490125	0.077551	0.112834
14880	124.000000	-0.646857	0.606922	0.133959				-0.693885	0.624597	-0.063742	-0.714726	0.807270	-0.016888	-0.391950	0.749456	0.211030	-0.605396	1.152620	0.088533	-0.581851	1.093290	0.093695				-0.477802	0.748708	-0.202579																0.490130	0.077554	0.112831
14881	124.008333	-0.646924	0.606993	0.133939				-0.693935	0.624670	-0.063762	-0.714721	0.807372	-0.016906	-0.391941	0.749592	0.210984	-0.605410	1.152850	0.088466	-0.581919	1.093508	0.093668				-0.477787	0.748853	-0.202596																0.490116	0.077561	0.112826
14882	124.016667	-0.646997	0.607065	0.133914				-0.693998	0.624743	-0.063774	-0.714720	0.807480	-0.016922	-0.391931	0.749725	0.210940	-0.605424	1.153072	0.088397	-0.582009	1.093653	0.093649				-0.477789	0.748994	-0.202621																0.490113	0.077556	0.112813
14883	124.025000	-0.647079	0.607128	0.133897				-0.694044	0.624770	-0.063800	-0.714718	0.807555	-0.016940	-0.391939	0.749841	0.210912	-0.605436	1.153277	0.088345	-0.582057	1.093831	0.093618				-0.477801	0.749110	-0.202644																0.490105	0.077564	0.112824
14884	124.033333	-0.647148	0.607175	0.133885				-0.694081	0.624775	-0.063816	-0.714715	0.807622	-0.016954	-0.391943	0.749943	0.210885	-0.605455	1.153461	0.088291	-0.582128	1.093987	0.093571				-0.477833	0.749213	-0.202661																0.490110	0.077549	0.112823
14885	124.041667	-0.647229	0.607226	0.133889				-0.694154	0.624813	-0.063776	-0.714721	0.807672	-0.016973	-0.391957	0.750025	0.210859	-0.605463	1.153546	0.088222	-0.582160	1.094136	0.093529				-0.477879	0.749272	-0.202675																0.490130	0.077532	0.112840
14886	124.050000	-0.647284	0.607251	0.133896				-0.694198	0.624799	-0.063757	-0.714737	0.807715	-0.016994	-0.391978	0.750082	0.210837	-0.605479	1.153661	0.088217	-0.582191	1.094220	0.093496				-0.477946	0.749288	-0.202686																0.490124	0.077533	0.112850
14887	124.058333	-0.647323	0.607254	0.133911				-0.694232	0.624766	-0.063729	-0.714753	0.807733	-0.017003	-0.392004	0.750105	0.210840	-0.605485	1.153692	0.088195	-0.582238	1.094208	0.093472				-0.478017	0.749254	-0.202689																0.490130	0.077531	0.112869
14888	124.066667	-0.647345	0.607238	0.133930				-0.694260	0.624718	-0.063702	-0.714779	0.807737	-0.017014	-0.392039	0.750103	0.210844	-0.605490	1.153684	0.088179	-0.582263	1.094186	0.093441				-0.478097	0.749180	-0.202696																0.490122	0.077543	0.112881
14889	124.075000	-0.647346	0.607202	0.133952				-0.694287	0.624661	-0.063670	-0.714814	0.807710	-0.017020	-0.392056	0.750064	0.210806	-0.605484	1.153605	0.088144	-0.582279	1.094128	0.093396				-0.478173	0.749066	-0.202702																0.490118	0.077552	0.112898
14890	124.083333	-0.647341	0.607151	0.133982				-0.694309	0.624599	-0.063638	-0.714855	0.807665	-0.017027	-0.392091	0.749999	0.210801	-0.605491	1.153535	0.088165	-0.582291	1.094017	0.093367				-0.478243	0.748919	-0.202712																0.490112	0.077554	0.112907
14891	124.091667	-0.647331	0.607091	0.134005				-0.694328	0.624533	-0.063609	-0.714905	0.807610	-0.017038	-0.392129	0.749912	0.210804	-0.605496	1.153394	0.088148	-0.582291	1.093901	0.093338				-0.478299	0.748756	-0.202724																0.490118	0.077552	0.112923
14892	124.100000	-0.647305	0.607018	0.134026				-0.694337	0.624461	-0.063587	-0.714950	0.807539	-0.017043	-0.392168	0.749807	0.210803	-0.605483	1.153198	0.088085	-0.582299	1.093726	0.093314				-0.478354	0.748579	-0.202723																0.490107	0.077550	0.112918
14893	124.108333	-0.647281	0.606947	0.134050				-0.694347	0.624394	-0.063562	-0.715000	0.807433	-0.017054	-0.392205	0.749700	0.210808	-0.605500	1.153105	0.088114	-0.582297	1.093590	0.093272				-0.478382	0.748415	-0.202735																0.490119	0.077538	0.112934
14894	124.116667	-0.647252	0.606871	0.134073				-0.694322	0.624285	-0.063577	-0.715045	0.807319	-0.017060	-0.392240	0.749594	0.210811	-0.605513	1.152970	0.088092	-0.582306	1.093439	0.093221				-0.478408	0.748258	-0.202740																0.490107	0.077540	0.112920
14895	124.125000	-0.647204	0.606792	0.134091				-0.694306	0.624239	-0.063554	-0.715088	0.807226	-0.017063	-0.392278	0.749505	0.210847	-0.605539	1.152847	0.088064	-0.582332	1.093305	0.093195				-0.478425	0.748119	-0.202737																0.490103	0.077528	0.112931
14896	124.133333	-0.647157	0.606709	0.134117				-0.694261	0.624170	-0.063565	-0.715122	0.807136	-0.017057	-0.392287	0.749422	0.210819	-0.605548	1.152713	0.087995	-0.582358	1.093204	0.093158				-0.478429	0.748009	-0.202733																0.490102	0.077529	0.112922
14897	124.141667	-0.647105	0.606671	0.134128				-0.694207	0.624140	-0.063563	-0.715143	0.807052	-0.017055	-0.392306	0.749370	0.210859	-0.605598	1.152660	0.087970	-0.582399	1.093132	0.093112				-0.478419	0.747939	-0.202739																0.490095	0.077537	0.112921
14898	124.150000	-0.647047	0.606644	0.134121				-0.693898	0.624110	-0.063485	-0.715158	0.806981	-0.017049	-0.392304	0.749327	0.210869	-0.605645	1.152639	0.087951	-0.582447	1.093093	0.093077				-0.478396	0.747902	-0.202736																0.490095	0.077538	0.112940
14899	124.158333	-0.646978	0.606612	0.134116				-0.693830	0.624128	-0.063501	-0.715183	0.806943	-0.017033	-0.392290	0.749308	0.210879	-0.605680	1.152627	0.087892	-0.582490	1.093095	0.093063				-0.478360	0.747912	-0.202733																0.490094	0.077541	0.112944
14900	124.166667	-0.646928	0.606629	0.134081				-0.693771	0.624159	-0.063530	-0.715153	0.806898	-0.017036	-0.392268	0.749323	0.210884	-0.605691	1.152650	0.087809	-0.582529	1.093137	0.093052				-0.478312	0.747960	-0.202723																0.490081	0.077555	0.112942
14901	124.175000	-0.646888	0.606651	0.134049				-0.693850	0.624210	-0.063603	-0.715151	0.806897	-0.017023	-0.392239	0.749373	0.210894	-0.605743	1.152772	0.087810	-0.582575	1.093215	0.093049				-0.478259	0.748049	-0.202723																0.490080	0.077558	0.112933
14902	124.183333	-0.646874	0.606691	0.134017				-0.693948	0.624276	-0.063682	-0.715104	0.806904	-0.017026	-0.392204	0.749446	0.210899	-0.605776	1.152884	0.087769	-0.582622	1.093335	0.093050				-0.478197	0.748163	-0.202714																0.490086	0.077555	0.112907
14903	124.191667	-0.646884	0.606749	0.133985				-0.693951	0.624339	-0.063722	-0.715072	0.806940	-0.017024	-0.392172	0.749538	0.210894	-0.605805	1.153003	0.087709	-0.582678	1.093475	0.093066				-0.478140	0.748301	-0.202708																0.490079	0.077553	0.112898
14904	124.200000	-0.646913	0.606806	0.133965				-0.693987	0.624433	-0.063722	-0.715041	0.806999	-0.017015	-0.392143	0.749655	0.210889	-0.605832	1.153138	0.087655	-0.582729	1.093636	0.093078				-0.478086	0.748456	-0.202700																0.490085	0.077553	0.112881
14905	124.208333	-0.646978	0.606866	0.133957				-0.694007	0.624470	-0.063767	-0.715012	0.807079	-0.017011	-0.392117	0.749774	0.210871	-0.605855	1.153322	0.087643	-0.582759	1.093828	0.093091				-0.478043	0.748610	-0.202687																0.490080	0.077544	0.112859
14906	124.216667	-0.647043	0.606918	0.133945				-0.694053	0.624537	-0.063776	-0.714986	0.807177	-0.017002	-0.392087	0.749893	0.210852	-0.605891	1.153480	0.087666	-0.582784	1.093971	0.093117				-0.478021	0.748755	-0.202682																0.490080	0.077556	0.112848
14907	124.225000	-0.647123	0.606978	0.133943				-0.694117	0.624605	-0.063758	-0.714964	0.807269	-0.016993	-0.392077	0.749995	0.210848	-0.605900	1.153613	0.087657	-0.582799	1.094100	0.093133				-0.478015	0.748893	-0.202673																0.490089	0.077555	0.112838
14908	124.233333	-0.647205	0.607032	0.133951				-0.694181	0.624664	-0.063731	-0.714952	0.807401	-0.016977	-0.392071	0.750078	0.210845	-0.605919	1.153721	0.087687	-0.582813	1.094197	0.093161				-0.478030	0.749002	-0.202661																0.490089	0.077557	0.112827
14909	124.241667	-0.647277	0.607072	0.133960				-0.694219	0.624667	-0.063726	-0.714935	0.807473	-0.016970	-0.392081	0.750147	0.210882	-0.605905	1.153729	0.087670	-0.582799	1.094247	0.093184				-0.478064	0.749075	-0.202660																0.490103	0.077555	0.112829
14910	124.250000	-0.647325	0.607098	0.133978				-0.694264	0.624685	-0.063689	-0.714928	0.807531	-0.016962	-0.392072	0.750169	0.210853	-0.605921	1.153783	0.087744	-0.582780	1.094266	0.093207				-0.478110	0.749116	-0.202655																0.490102	0.077559	0.112808
14911	124.258333	-0.647360	0.607101	0.133990				-0.694298	0.624669	-0.063660	-0.714926	0.807568	-0.016955	-0.392098	0.750178	0.210882	-0.605919	1.153746	0.087788	-0.582752	1.094243	0.093239				-0.478166	0.749109	-0.202645																0.490108	0.077556	0.112792
14912	124.266667	-0.647387	0.607099	0.134012				-0.694317	0.624637	-0.063634	-0.714938	0.807579	-0.016949	-0.392122	0.750160	0.210907	-0.605910	1.153673	0.087846	-0.582709	1.094176	0.093261				-0.478230	0.749064	-0.202637																0.490121	0.077555	0.112777
14913	124.275000	-0.647394	0.607068	0.134036				-0.694340	0.624598	-0.063602	-0.714948	0.807572	-0.016942	-0.392145	0.750090	0.210906	-0.605893	1.153553	0.087910	-0.582654	1.094075	0.093287				-0.478284	0.748983	-0.202627																0.490134	0.077554	0.112766
14914	124.283333	-0.647394	0.607030	0.134062				-0.694357	0.624551	-0.063575	-0.714971	0.807550	-0.016932	-0.392165	0.750009	0.210908	-0.605875	1.153369	0.087955	-0.582599	1.093926	0.093327				-0.478338	0.748863	-0.202613																0.490125	0.077563	0.112750
14915	124.291667	-0.647373	0.606962	0.134094				-0.694371	0.624491	-0.063537	-0.715004	0.807506	-0.016920	-0.392197	0.749903	0.210922	-0.605852	1.153183	0.088030	-0.582528	1.093730	0.093375				-0.478373	0.748723	-0.202601																0.490118	0.077581	0.112746
14916	124.300000	-0.647347	0.606899	0.134127				-0.694376	0.624429	-0.063503	-0.715084	0.807463	-0.016884	-0.392222	0.749780	0.210945	-0.605827	1.152984	0.088104	-0.582454	1.093551	0.093394				-0.478395	0.748576	-0.202588																0.490125	0.077580	0.112746
14917	124.308333	-0.647317	0.606827	0.134162				-0.694365	0.624353	-0.063489	-0.715066	0.807349	-0.016891	-0.392245	0.749659	0.210961	-0.605809	1.152777	0.088171	-0.582395	1.093334	0.093414				-0.478402	0.748424	-0.202581																0.490142	0.077576	0.112746
14918	124.316667	-0.647285	0.606737	0.134200				-0.694343	0.624271	-0.063477	-0.715092	0.807242	-0.016871	-0.392261	0.749541	0.210978	-0.605796	1.152541	0.088219	-0.582338	1.093150	0.093431				-0.478410	0.748277	-0.202570																0.490137	0.077580	0.112732
14919	124.325000	-0.647230	0.606655	0.134230				-0.694327	0.624229	-0.063448	-0.715108	0.807145	-0.016849	-0.392289	0.749442	0.211026	-0.605781	1.152351	0.088277	-0.582279	1.092970	0.093455				-0.478405	0.748143	-0.202565																0.490143	0.077569	0.112733
14920	124.333333	-0.647177	0.606587	0.134263				-0.694278	0.624162	-0.063454	-0.715169	0.807073	-0.016818	-0.392293	0.749351	0.211041	-0.605784	1.152196	0.088372	-0.582241	1.092820	0.093476				-0.478394	0.748032	-0.202554																0.490153	0.077561	0.112730
14921	124.341667	-0.647114	0.606537	0.134271				-0.694093	0.624122	-0.063408	-0.715175	0.806990	-0.016799	-0.392275	0.749268	0.211035	-0.605761	1.152058	0.088404	-0.582208	1.092703	0.093501				-0.478374	0.747964	-0.202545																0.490171	0.077546	0.112738
14922	124.350000	-0.647052	0.606501	0.134277				-0.693904	0.624110	-0.063368	-0.715178	0.806925	-0.016792	-0.392263	0.749217	0.211063	-0.605745	1.151931	0.088414	-0.582189	1.092590	0.093548				-0.478343	0.747925	-0.202537																0.490162	0.077556	0.112747
14923	124.358333	-0.646988	0.606476	0.134263				-0.693960	0.624132	-0.063426	-0.715151	0.806858	-0.016793	-0.392235	0.749189	0.211068	-0.605737	1.151892	0.088445	-0.582166	1.092561	0.093573				-0.478303	0.747939	-0.202533																0.490156	0.077568	0.112759
14924	124.366667	-0.646928	0.606472	0.134237				-0.694016	0.624181	-0.063497	-0.715156	0.806837	-0.016773	-0.392201	0.749185	0.211083	-0.605739	1.151891	0.088469	-0.582159	1.092591	0.093604				-0.478254	0.747984	-0.202528																0.490165	0.077557	0.112785
14925	124.375000	-0.646885	0.606495	0.134208				-0.693844	0.624219	-0.063477	-0.715130	0.806854	-0.016762	-0.392164	0.749209	0.211089	-0.605743	1.151937	0.088485	-0.582179	1.092611	0.093654				-0.478197	0.748075	-0.202521																0.490171	0.077556	0.112812
14926	124.383333	-0.646869	0.606552	0.134164				-0.693937	0.624282	-0.063551	-0.715055	0.806830	-0.016765	-0.392127	0.749266	0.211097	-0.605759	1.152025	0.088491	-0.582198	1.092697	0.093691				-0.478137	0.748191	-0.202509																0.490139	0.077576	0.112827
14927	124.391667	-0.646872	0.606589	0.134143				-0.693942	0.624363	-0.063573	-0.715034	0.806900	-0.016743	-0.392094	0.749349	0.211100	-0.605789	1.152199	0.088535	-0.582228	1.092850	0.093705				-0.478079	0.748334	-0.202507																0.490145	0.077558	0.112838
14928	124.400000	-0.646913	0.606683	0.134111				-0.693967	0.624445	-0.063593	-0.714969	0.806950	-0.016737	-0.392072	0.749448	0.211108	-0.605814	1.152362	0.088532	-0.582260	1.093002	0.093743				-0.478026	0.748485	-0.202495																0.490149	0.077546	0.112846
14929	124.408333	-0.646965	0.606756	0.134089				-0.693992	0.624501	-0.063629	-0.714954	0.807047	-0.016718	-0.392043	0.749547	0.211073	-0.605830	1.152547	0.088523	-0.582302	1.093165	0.093773				-0.477994	0.748637	-0.202495																0.490158	0.077529	0.112855
14930	124.416667	-0.647034	0.606819	0.134070				-0.694046	0.624588	-0.063633	-0.714899	0.807123	-0.016717	-0.392048	0.749666	0.211101	-0.605854	1.152745	0.088553	-0.582357	1.093332	0.093810				-0.477974	0.748785	-0.202489																0.490160	0.077516	0.112871
14931	124.425000	-0.647111	0.606891	0.134062				-0.694094	0.624639	-0.063647	-0.714904	0.807269	-0.016702	-0.392033	0.749751	0.211059	-0.605870	1.152907	0.088551	-0.582389	1.093498	0.093838				-0.477975	0.748925	-0.202485																0.490144	0.077524	0.112867
14932	124.433333	-0.647192	0.606949	0.134051				-0.694163	0.624713	-0.063624	-0.714866	0.807393	-0.016707	-0.392037	0.749830	0.211054	-0.605877	1.153045	0.088559	-0.582416	1.093642	0.093869				-0.477998	0.749050	-0.202480																0.490160	0.077524	0.112882
14933	124.441667	-0.647260	0.607000	0.134050				-0.694220	0.624746	-0.063607	-0.714862	0.807487	-0.016702	-0.392046	0.749888	0.211042	-0.605882	1.153136	0.088560	-0.582441	1.093731	0.093890				-0.478037	0.749136	-0.202470																0.490137	0.077549	0.112892
14934	124.450000	-0.647324	0.607039	0.134061				-0.694267	0.624755	-0.063579	-0.714862	0.807568	-0.016698	-0.392059	0.749916	0.211040	-0.605878	1.153186	0.088566	-0.582450	1.093781	0.093904				-0.478093	0.749187	-0.202474																0.490121	0.077568	0.112900
14935	124.458333	-0.647366	0.607060	0.134065				-0.694309	0.624734	-0.063554	-0.714869	0.807616	-0.016693	-0.392082	0.749909	0.211041	-0.605889	1.153198	0.088635	-0.582450	1.093781	0.093922				-0.478160	0.749196	-0.202471																0.490135	0.077554	0.112906
14936	124.466667	-0.647391	0.607063	0.134070				-0.694336	0.624693	-0.063531	-0.714879	0.807644	-0.016690	-0.392108	0.749872	0.211036	-0.605884	1.153159	0.088672	-0.582436	1.093750	0.093939				-0.478234	0.749160	-0.202469																0.490122	0.077565	0.112899
14937	124.475000	-0.647399	0.607044	0.134082				-0.694359	0.624635	-0.063511	-0.714908	0.807643	-0.016696	-0.392140	0.749812	0.211039	-0.605866	1.153056	0.088697	-0.582414	1.093671	0.093955				-0.478317	0.749081	-0.202471																0.490132	0.077547	0.112898
14938	124.483333	-0.647394	0.607012	0.134093				-0.694379	0.624572	-0.063494	-0.714937	0.807600	-0.016697	-0.392184	0.749730	0.211070	-0.605858	1.152964	0.088763	-0.582379	1.093563	0.093970				-0.478391	0.748972	-0.202474																0.490138	0.077539	0.112892
14939	124.491667	-0.647383	0.606972	0.134099				-0.694393	0.624502	-0.063476	-0.715018	0.807579	-0.016685	-0.392216	0.749615	0.211041	-0.605831	1.152827	0.088824	-0.582343	1.093424	0.093987				-0.478448	0.748844	-0.202475																0.490152	0.077527	0.112889
14940	124.500000	-0.647360	0.606926	0.134111				-0.694412	0.624432	-0.063456	-0.715023	0.807508	-0.016704	-0.392264	0.749500	0.211083	-0.605804	1.152676	0.088892	-0.582281	1.093269	0.093998				-0.478500	0.748708	-0.202468																0.490149	0.077531	0.112887
14941	124.508333	-0.647321	0.606859	0.134119				-0.694420	0.624365	-0.063435	-0.715068	0.807442	-0.016705	-0.392293	0.749372	0.211092	-0.605777	1.152509	0.088952	-0.582232	1.093129	0.094056				-0.478539	0.748570	-0.202457																0.490165	0.077528	0.112892
14942	124.516667	-0.647277	0.606793	0.134130				-0.694426	0.624292	-0.063417	-0.715163	0.807395	-0.016691	-0.392321	0.749240	0.211103	-0.605745	1.152317	0.089002	-0.582204	1.092933	0.094100				-0.478555	0.748451	-0.202462																0.490160	0.077544	0.112889
14943	124.525000	-0.647229	0.606726	0.134140				-0.694419	0.624226	-0.063403	-0.715203	0.807267	-0.016688	-0.392334	0.749109	0.211115	-0.605719	1.152163	0.089054	-0.582178	1.092767	0.094137				-0.478582	0.748349	-0.202449																0.490173	0.077548	0.112897
14944	124.533333	-0.647182	0.606668	0.134149				-0.694378	0.624128	-0.063421	-0.715250	0.807191	-0.016686	-0.392347	0.748992	0.211123	-0.605686	1.152038	0.089116	-0.582157	1.092633	0.094168				-0.478597	0.748266	-0.202442																0.490178	0.077550	0.112901
14945	124.541667	-0.647110	0.606583	0.134156				-0.694331	0.624079	-0.063422	-0.715280	0.807100	-0.016677	-0.392347	0.748894	0.211133	-0.605675	1.151943	0.089148	-0.582143	1.092541	0.094198				-0.478615	0.748204	-0.202441																0.490170	0.077559	0.112883
14946	124.550000	-0.647050	0.606543	0.134157				-0.694278	0.624051	-0.063428	-0.715299	0.807040	-0.016665	-0.392342	0.748814	0.211137	-0.605661	1.151890	0.089182	-0.582139	1.092513	0.094226				-0.478622	0.748171	-0.202441																0.490163	0.077565	0.112871
14947	124.558333	-0.646991	0.606518	0.134141				-0.694214	0.624048	-0.063442	-0.715312	0.806988	-0.016654	-0.392339	0.748755	0.211145	-0.605651	1.151886	0.089205	-0.582175	1.092452	0.094263				-0.478633	0.748191	-0.202484																0.490185	0.077550	0.112862
14948	124.566667	-0.646936	0.606512	0.134116				-0.693908	0.624045	-0.063372	-0.715310	0.806952	-0.016644	-0.392324	0.748728	0.211145	-0.605646	1.151928	0.089218	-0.582192	1.092512	0.094288				-0.478635	0.748246	-0.202522																0.490191	0.077550	0.112839
14949	124.575000	-0.646898	0.606527	0.134084				-0.693985	0.624088	-0.063439	-0.715307	0.806937	-0.016621	-0.392307	0.748736	0.211146	-0.605645	1.152016	0.089227	-0.582229	1.092592	0.094336				-0.478613	0.748303	-0.202472																0.490185	0.077555	0.112826
14950	124.583333	-0.646890	0.606566	0.134054				-0.694079	0.624138	-0.063512	-0.715276	0.806947	-0.016608	-0.392291	0.748762	0.211152	-0.605643	1.152137	0.089240	-0.582269	1.092719	0.094377				-0.478584	0.748395	-0.202430																0.490201	0.077554	0.112817
14951	124.591667	-0.646894	0.606622	0.134017				-0.693833	0.624179	-0.063446	-0.715248	0.806985	-0.016590	-0.392269	0.748821	0.211154	-0.605631	1.152313	0.089258	-0.582327	1.092840	0.094426				-0.478555	0.748527	-0.202412																0.490205	0.077559	0.112806
14952	124.600000	-0.646918	0.606673	0.133992				-0.693850	0.624240	-0.063469	-0.715222	0.807047	-0.016574	-0.392254	0.748898	0.211158	-0.605618	1.152506	0.089283	-0.582377	1.093010	0.094463				-0.478526	0.748677	-0.202399																0.490186	0.077586	0.112778
14953	124.608333	-0.646974	0.606725	0.133971				-0.694137	0.624320	-0.063579	-0.715193	0.807127	-0.016559	-0.392242	0.748992	0.211161	-0.605610	1.152665	0.089294	-0.582395	1.093194	0.094507				-0.478491	0.748834	-0.202393																0.490208	0.077572	0.112773
14954	124.616667	-0.647046	0.606782	0.133956				-0.694209	0.624412	-0.063571	-0.715166	0.807222	-0.016549	-0.392235	0.749075	0.211155	-0.605592	1.152845	0.089307	-0.582428	1.093373	0.094547				-0.478468	0.748998	-0.202395																0.490222	0.077582	0.112769
14955	124.625000	-0.647138	0.606839	0.133950				-0.694279	0.624474	-0.063587	-0.715160	0.807380	-0.016540	-0.392225	0.749157	0.211131	-0.605563	1.153045	0.089333	-0.582442	1.093538	0.094596				-0.478456	0.749158	-0.202430																0.490225	0.077576	0.112748
14956	124.633333	-0.647235	0.606890	0.133949				-0.694348	0.624519	-0.063584	-0.715145	0.807486	-0.016540	-0.392237	0.749234	0.211152	-0.605539	1.153194	0.089362	-0.582422	1.093707	0.094641				-0.478461	0.749302	-0.202468																0.490232	0.077582	0.112738
14957	124.641667	-0.647325	0.606928	0.133952				-0.694415	0.624551	-0.063569	-0.715139	0.807586	-0.016541	-0.392240	0.749280	0.211131	-0.605501	1.153294	0.089406	-0.582413	1.093804	0.094682				-0.478481	0.749404	-0.202460																0.490224	0.077585	0.112718
14958	124.650000	-0.647403	0.606955	0.133965				-0.694477	0.624567	-0.063543	-0.715131	0.807676	-0.016540	-0.392256	0.749292	0.211125	-0.605459	1.153352	0.089454	-0.582363	1.093839	0.094744				-0.478517	0.749472	-0.202443																0.490243	0.077582	0.112709
14959	124.658333	-0.647474	0.606963	0.133989				-0.694527	0.624550	-0.063510	-0.715130	0.807734	-0.016537	-0.392292	0.749294	0.211186	-0.605409	1.153390	0.089519	-0.582328	1.093848	0.094779				-0.478561	0.749477	-0.202383																0.490241	0.077588	0.112703
14960	124.666667	-0.647509	0.606940	0.134011				-0.694565	0.624523	-0.063473	-0.715132	0.807776	-0.016531	-0.392327	0.749253	0.211213	-0.605367	1.153329	0.089574	-0.582282	1.093812	0.094813				-0.478602	0.749444	-0.202317																0.490256	0.077593	0.112702
14961	124.675000	-0.647540	0.606912	0.134039				-0.694618	0.624492	-0.063434	-0.715136	0.807795	-0.016524	-0.392366	0.749180	0.211224	-0.605320	1.153273	0.089671	-0.582228	1.093736	0.094856				-0.478662	0.749377	-0.202288																0.490251	0.077592	0.112684
14962	124.683333	-0.647547	0.606867	0.134067				-0.694606	0.624426	-0.063403	-0.715146	0.807794	-0.016518	-0.392410	0.749081	0.211245	-0.605259	1.153147	0.089725	-0.582169	1.093605	0.094907				-0.478705	0.749274	-0.202271																0.490263	0.077584	0.112682
14963	124.691667	-0.647550	0.606804	0.134098				-0.694620	0.624372	-0.063371	-0.715157	0.807761	-0.016500	-0.392473	0.748968	0.211301	-0.605213	1.153001	0.089811	-0.582088	1.093473	0.094973				-0.478746	0.749135	-0.202251																0.490258	0.077590	0.112655
14964	124.700000	-0.647542	0.606730	0.134132				-0.694618	0.624311	-0.063342	-0.715172	0.807717	-0.016484	-0.392524	0.748834	0.211323	-0.605142	1.152880	0.089863	-0.582019	1.093328	0.095006				-0.478771	0.748979	-0.202228																0.490276	0.077579	0.112652
14965	124.708333	-0.647509	0.606666	0.134155				-0.694622	0.624265	-0.063318	-0.715201	0.807656	-0.016473	-0.392579	0.748692	0.211358	-0.605091	1.152752	0.089944	-0.581955	1.093201	0.095046				-0.478781	0.748818	-0.202221																0.490270	0.077586	0.112634
14966	124.716667	-0.647471	0.606579	0.134194				-0.694608	0.624219	-0.063288	-0.715220	0.807585	-0.016454	-0.392630	0.748542	0.211399	-0.605051	1.152624	0.090015	-0.581899	1.093076	0.095083				-0.478774	0.748667	-0.202195																0.490276	0.077595	0.112628
14967	124.725000	-0.647422	0.606501	0.134224				-0.694583	0.624166	-0.063262	-0.715228	0.807518	-0.016441	-0.392681	0.748416	0.211461	-0.605009	1.152476	0.090041	-0.581849	1.092949	0.095110				-0.478747	0.748538	-0.202172																0.490268	0.077613	0.112610
14968	124.733333	-0.647365	0.606425	0.134251				-0.694546	0.624124	-0.063245	-0.715242	0.807454	-0.016436	-0.392722	0.748295	0.211518	-0.604967	1.152360	0.090066	-0.581819	1.092833	0.095156				-0.478711	0.748427	-0.202145																0.490252	0.077637	0.112600
14969	124.741667	-0.647277	0.606346	0.134261				-0.694485	0.624092	-0.063240	-0.715257	0.807385	-0.016421	-0.392726	0.748185	0.211517	-0.604954	1.152271	0.090088	-0.581801	1.092762	0.095187				-0.478659	0.748362	-0.202114																0.490262	0.077642	0.112593
14970	124.750000	-0.647198	0.606285	0.134257				-0.694412	0.624075	-0.063239	-0.715264	0.807316	-0.016414	-0.392738	0.748102	0.211558	-0.604964	1.152260	0.090155	-0.581810	1.092693	0.095213				-0.478594	0.748323	-0.202087																0.490273	0.077647	0.112589
14971	124.758333	-0.647123	0.606267	0.134257				-0.694314	0.624064	-0.063277	-0.715248	0.807222	-0.016416	-0.392729	0.748048	0.211594	-0.604957	1.152231	0.090142	-0.581814	1.092690	0.095246				-0.478517	0.748328	-0.202061																0.490258	0.077657	0.112574
14972	124.766667	-0.647050	0.606256	0.134235				-0.694209	0.624067	-0.063319	-0.715217	0.807180	-0.016422	-0.392716	0.748028	0.211630	-0.604979	1.152273	0.090164	-0.581827	1.092718	0.095279				-0.478436	0.748372	-0.202040																0.490261	0.077652	0.112550
14973	124.775000	-0.646980	0.606270	0.134200				-0.693998	0.624105	-0.063318	-0.715199	0.807168	-0.016418	-0.392697	0.748037	0.211658	-0.604985	1.152345	0.090164	-0.581872	1.092785	0.095315				-0.478345	0.748459	-0.202017																0.490266	0.077652	0.112510
14974	124.783333	-0.646929	0.606304	0.134157				-0.693806	0.624158	-0.063317	-0.715168	0.807171	-0.016419	-0.392669	0.748080	0.211685	-0.605000	1.152450	0.090164	-0.581894	1.092892	0.095348				-0.478250	0.748576	-0.201997																0.490302	0.077630	0.112506
14975	124.791667	-0.646892	0.606349	0.134114				-0.693874	0.624238	-0.063404	-0.715103	0.807224	-0.016417	-0.392641	0.748158	0.211712	-0.605012	1.152566	0.090138	-0.581935	1.093031	0.095383				-0.478147	0.748736	-0.201971																0.490268	0.077653	0.112474
14976	124.800000	-0.646880	0.606403	0.134069				-0.693958	0.624337	-0.063482	-0.715056	0.807309	-0.016409	-0.392613	0.748258	0.211743	-0.605024	1.152731	0.090129	-0.581980	1.093184	0.095422				-0.478050	0.748914	-0.201949																0.490274	0.077666	0.112457
14977	124.808333	-0.646912	0.606497	0.134048				-0.693968	0.624463	-0.063482	-0.715011	0.807388	-0.016406	-0.392605	0.748381	0.211786	-0.605061	1.152933	0.090180	-0.582018	1.093358	0.095472				-0.477955	0.749109	-0.201933																0.490269	0.077680	0.112459
14978	124.816667	-0.646961	0.606586	0.134031				-0.693978	0.624555	-0.063507	-0.714964	0.807483	-0.016399	-0.392594	0.748505	0.211826	-0.605078	1.153120	0.090202	-0.582056	1.093534	0.095526				-0.477878	0.749316	-0.201904																0.490291	0.077688	0.112465
14979	124.825000	-0.647011	0.606654	0.134016				-0.693996	0.624644	-0.063523	-0.714904	0.807575	-0.016409	-0.392592	0.748636	0.211848	-0.605083	1.153258	0.090205	-0.582082	1.093687	0.095577				-0.477816	0.749508	-0.201888																0.490278	0.077702	0.112441
14980	124.833333	-0.647067	0.606722	0.134005				-0.694029	0.624721	-0.063531	-0.714846	0.807667	-0.016420	-0.392586	0.748754	0.211862	-0.605110	1.153411	0.090257	-0.582111	1.093838	0.095620				-0.477772	0.749688	-0.201873																0.490290	0.077713	0.112435
14981	124.841667	-0.647126	0.606776	0.134004				-0.694056	0.624775	-0.063536	-0.714856	0.807779	-0.016408	-0.392586	0.748861	0.211852	-0.605125	1.153513	0.090301	-0.582129	1.093939	0.095668				-0.477751	0.749823	-0.201872																0.490268	0.077733	0.112399
14982	124.850000	-0.647182	0.606833	0.134001				-0.694087	0.624814	-0.063534	-0.714789	0.807833	-0.016437	-0.392592	0.748947	0.211843	-0.605131	1.153582	0.090359	-0.582139	1.094004	0.095735				-0.477741	0.749928	-0.201863																0.490278	0.077734	0.112365
14983	124.858333	-0.647223	0.606868	0.134010				-0.694112	0.624819	-0.063521	-0.714775	0.807885	-0.016450	-0.392619	0.749010	0.211882	-0.605146	1.153600	0.090434	-0.582142	1.094021	0.095788				-0.477756	0.749979	-0.201866																0.490291	0.077730	0.112324
14984	124.866667	-0.647260	0.606884	0.134020				-0.694133	0.624805	-0.063501	-0.714772	0.807920	-0.016461	-0.392635	0.749039	0.211883	-0.605162	1.153568	0.090524	-0.582139	1.093997	0.095839				-0.477781	0.749988	-0.201869																0.490297	0.077725	0.112282
14985	124.875000	-0.647272	0.606865	0.134041				-0.694148	0.624779	-0.063477	-0.714793	0.807926	-0.016464	-0.392659	0.749045	0.211874	-0.605185	1.153471	0.090632	-0.582138	1.093912	0.095900				-0.477815	0.749938	-0.201866																0.490296	0.077740	0.112251
14986	124.883333	-0.647286	0.606821	0.134071				-0.694164	0.624742	-0.063444	-0.714788	0.807903	-0.016488	-0.392683	0.749020	0.211854	-0.605230	1.153316	0.090791	-0.582118	1.093743	0.095969				-0.477854	0.749850	-0.201868																0.490304	0.077751	0.112217
14987	124.891667	-0.647280	0.606793	0.134099				-0.694176	0.624691	-0.063407	-0.714817	0.807860	-0.016493	-0.392737	0.748988	0.211899	-0.605268	1.153046	0.090938	-0.582102	1.093505	0.096008				-0.477889	0.749698	-0.201870																0.490300	0.077778	0.112203
14988	124.900000	-0.647273	0.606747	0.134143				-0.694185	0.624637	-0.063367	-0.714853	0.807803	-0.016503	-0.392772	0.748942	0.211898	-0.605307	1.152644	0.091082	-0.582078	1.093114	0.096048				-0.477924	0.749506	-0.201886																0.490291	0.077792	0.112182
14989	124.908333	-0.647243	0.606683	0.134179				-0.694197	0.624569	-0.063329	-0.714929	0.807711	-0.016496	-0.392798	0.748887	0.211863	-0.605361	1.152105	0.091277	-0.582024	1.092623	0.096051				-0.477949	0.749273	-0.201910																0.490297	0.077806	0.112183
14990	124.916667	-0.647211	0.606628	0.134221				-0.694206	0.624495	-0.063296	-0.714975	0.807616	-0.016514	-0.392835	0.748864	0.211863	-0.605401	1.151425	0.091496	-0.581937	1.092022	0.096029				-0.477973	0.749010	-0.201941																0.490276	0.077830	0.112161
14991	124.925000	-0.647180	0.606571	0.134269				-0.694201	0.624400	-0.063277	-0.714967	0.807457	-0.016568	-0.392853	0.748866	0.211836	-0.605452	1.150598	0.091805	-0.581840	1.091182	0.095992				-0.477985	0.748721	-0.201977																0.490276	0.077833	0.112139
14992	124.933333	-0.647141	0.606515	0.134314				-0.694186	0.624294	-0.063265	-0.715047	0.807327	-0.016604	-0.392864	0.748905	0.211801	-0.605509	1.149572	0.092148	-0.581710	1.090246	0.095884				-0.477992	0.748415	-0.202036																0.490295	0.077815	0.112129
14993	124.941667	-0.647105	0.606480	0.134352				-0.694160	0.624175	-0.063267	-0.715062	0.807132	-0.016686	-0.392844	0.748972	0.211711	-0.605578	1.148315	0.092529	-0.581586	1.089045	0.095696				-0.477989	0.748080	-0.202105																0.490289	0.077817	0.112103
14994	124.950000	-0.647062	0.606457	0.134387				-0.694142	0.624104	-0.063256	-0.715042	0.806986	-0.016804	-0.392814	0.749076	0.211645	-0.605647	1.146894	0.092933	-0.581412	1.087677	0.095483				-0.477989	0.747737	-0.202165																0.490288	0.077824	0.112073
14995	124.958333	-0.647018	0.606452	0.134416				-0.693973	0.624004	-0.063246	-0.715046	0.806868	-0.016922	-0.392761	0.749214	0.211567	-0.605729	1.145319	0.093339	-0.581231	1.086181	0.095194				-0.477966	0.747414	-0.202243																0.490300	0.077827	0.112068
14996	124.966667	-0.646982	0.606471	0.134429				-0.694060	0.623981	-0.063305	-0.715042	0.806776	-0.017063	-0.392677	0.749386	0.211475	-0.605851	1.143599	0.093742	-0.581030	1.084610	0.094853				-0.477937	0.747112	-0.202339																0.490295	0.077847	0.112056
14997	124.975000	-0.646960	0.606519	0.134433				-0.693910	0.623973	-0.063292	-0.715025	0.806698	-0.017226	-0.392565	0.749594	0.211352	-0.606000	1.141794	0.094140	-0.580863	1.082912	0.094465				-0.477905	0.746846	-0.202443																0.490289	0.077850	0.112047
14998	124.983333	-0.646953	0.606584	0.134421				-0.693778	0.623994	-0.063285	-0.714998	0.806642	-0.017413	-0.392425	0.749833	0.211208	-0.606171	1.139911	0.094520	-0.580628	1.081223	0.094055				-0.477865	0.746603	-0.202555																0.490291	0.077867	0.112036
14999	124.991667	-0.646974	0.606684	0.134404				-0.693895	0.624027	-0.063383	-0.714939	0.806601	-0.017620	-0.392271	0.750106	0.211056	-0.606394	1.138007	0.094872	-0.580423	1.079561	0.093635				-0.477807	0.746418	-0.202704																0.490275	0.077879	0.112010
15000	125.000000	-0.647012	0.606790	0.134375				-0.694033	0.624071	-0.063493	-0.714870	0.806538	-0.017844	-0.392075	0.750383	0.210808	-0.606628	1.136120	0.095201	-0.580255	1.077875	0.093261				-0.477753	0.746258	-0.202880																0.490295	0.077875	0.111990
15001	125.008333	-0.647097	0.606968	0.134339				-0.693939	0.624096	-0.063512	-0.714819	0.806556	-0.018089	-0.391895	0.750681	0.210583	-0.606882	1.134302	0.095516	-0.580084	1.076322	0.092905				-0.477683	0.746136	-0.203090																0.490288	0.077883	0.111956
15002	125.016667	-0.647174	0.607130	0.134290				-0.693854	0.624124	-0.063540	-0.714713	0.806582	-0.018360	-0.391698	0.750979	0.210300	-0.607178	1.132513	0.095793	-0.579857	1.074591	0.092240				-0.477634	0.746052	-0.203296																0.490302	0.077882	0.111928
15003	125.025000	-0.647266	0.607293	0.134241				-0.694028	0.624165	-0.063654	-0.714657	0.806662	-0.018624	-0.391514	0.751279	0.210018	-0.607513	1.130816	0.096053	-0.579779	1.073146	0.091864				-0.477587	0.745991	-0.203530																0.490293	0.077904	0.111902
15004	125.033333	-0.647370	0.607466	0.134178				-0.694199	0.624206	-0.063763	-0.714571	0.806751	-0.018904	-0.391344	0.751540	0.209713	-0.607877	1.129254	0.096283	-0.579766	1.071800	0.091457				-0.477561	0.745946	-0.203772																0.490302	0.077916	0.111887
15005	125.041667	-0.647456	0.607630	0.134107				-0.694238	0.624227	-0.063834	-0.714498	0.806877	-0.019197	-0.391183	0.751756	0.209387	-0.608279	1.127804	0.096439	-0.579876	1.070585	0.091067				-0.477549	0.745904	-0.204036																0.490298	0.077938	0.111867
15006	125.050000	-0.647539	0.607790	0.134031				-0.694268	0.624233	-0.063911	-0.714418	0.807029	-0.019510	-0.391037	0.751930	0.209048	-0.608762	1.126498	0.096604	-0.580298	1.069529	0.090577				-0.477555	0.745865	-0.204308																0.490287	0.077955	0.111841
15007	125.058333	-0.647598	0.607922	0.133949				-0.694282	0.624234	-0.063981	-0.714343	0.807142	-0.019820	-0.390931	0.752058	0.208701	-0.609297	1.125328	0.096666	-0.580473	1.068580	0.090329				-0.477566	0.745811	-0.204614																0.490295	0.077968	0.111819
15008	125.066667	-0.647638	0.608034	0.133856				-0.694271	0.624207	-0.064073	-0.714269	0.807240	-0.020135	-0.390857	0.752139	0.208365	-0.609872	1.124316	0.096708	-0.580920	1.067745	0.089950				-0.477594	0.745758	-0.204906																0.490286	0.077975	0.111779
15009	125.075000	-0.647647	0.608142	0.133756				-0.694246	0.624175	-0.064173	-0.714187	0.807336	-0.020464	-0.390813	0.752159	0.208033	-0.610519	1.123444	0.096734	-0.581438	1.066984	0.089525				-0.477627	0.745688	-0.205210																0.490291	0.077980	0.111739
15010	125.083333	-0.647633	0.608230	0.133650				-0.694203	0.624136	-0.064281	-0.714079	0.807383	-0.020802	-0.390790	0.752132	0.207708	-0.611180	1.122632	0.096697	-0.581994	1.066291	0.089124				-0.477641	0.745603	-0.205516																0.490301	0.077983	0.111703
15011	125.091667	-0.647617	0.608289	0.133541				-0.694121	0.624058	-0.064416	-0.714014	0.807427	-0.021122	-0.390792	0.752050	0.207394	-0.611847	1.121959	0.096650	-0.582729	1.065640	0.088637				-0.477646	0.745513	-0.205804																0.490303	0.077993	0.111668
15012	125.100000	-0.647579	0.608326	0.133429				-0.694084	0.624052	-0.064506	-0.713976	0.807451	-0.021439	-0.390831	0.751941	0.207103	-0.612531	1.121389	0.096623	-0.583435	1.065101	0.088199				-0.477637	0.745443	-0.206080																0.490310	0.078002	0.111644
15013	125.108333	-0.647523	0.608352	0.133311				-0.693986	0.623985	-0.064652	-0.713935	0.807414	-0.021761	-0.390896	0.751812	0.206849	-0.613156	1.120938	0.096543	-0.584133	1.064679	0.087812				-0.477587	0.745393	-0.206338																0.490311	0.078019	0.111626
15014	125.116667	-0.647453	0.608373	0.133200				-0.693903	0.623956	-0.064772	-0.713916	0.807407	-0.022073	-0.390984	0.751662	0.206607	-0.613776	1.120675	0.096522	-0.584886	1.064352	0.087447				-0.477509	0.745361	-0.206586																0.490301	0.078035	0.111613
15015	125.125000	-0.647371	0.608375	0.133090				-0.693802	0.623912	-0.064895	-0.713854	0.807338	-0.022391	-0.391101	0.751525	0.206418	-0.614319	1.120495	0.096433	-0.585631	1.064178	0.087141				-0.477408	0.745351	-0.206821																0.490307	0.078041	0.111607
15016	125.133333	-0.647287	0.608373	0.132981				-0.693694	0.623866	-0.065021	-0.713848	0.807262	-0.022684	-0.391231	0.751390	0.206242	-0.614845	1.120460	0.096406	-0.586337	1.064085	0.086909				-0.477292	0.745363	-0.207043																0.490308	0.078042	0.111602
15017	125.141667	-0.647191	0.608366	0.132876				-0.693486	0.623755	-0.065183	-0.713843	0.807189	-0.022984	-0.391360	0.751279	0.206094	-0.615307	1.120557	0.096404	-0.587026	1.064047	0.086708				-0.477151	0.745405	-0.207244																0.490307	0.078037	0.111582
15018	125.150000	-0.647085	0.608356	0.132768				-0.693334	0.623692	-0.065333	-0.713848	0.807100	-0.023274	-0.391492	0.751186	0.205970	-0.615748	1.120743	0.096439	-0.587775	1.064119	0.086468				-0.477003	0.745465	-0.207434																0.490314	0.078028	0.111577
15019	125.158333	-0.646980	0.608348	0.132664				-0.693175	0.623637	-0.065490	-0.713846	0.806957	-0.023562	-0.391627	0.751109	0.205869	-0.616084	1.120995	0.096397	-0.588433	1.064274	0.086311				-0.476847	0.745569	-0.207577																0.490313	0.078015	0.111583
15020	125.166667	-0.646880	0.608344	0.132549				-0.693002	0.623562	-0.065673	-0.713852	0.806843	-0.023842	-0.391765	0.751046	0.205788	-0.616403	1.121347	0.096427	-0.589083	1.064483	0.086174				-0.476686	0.745691	-0.207708																0.490323	0.078009	0.111594
15021	125.175000	-0.646780	0.608337	0.132416				-0.692857	0.623543	-0.065824	-0.713882	0.806770	-0.024087	-0.391902	0.751016	0.205739	-0.616663	1.121806	0.096451	-0.589659	1.064808	0.086094				-0.476513	0.745848	-0.207810																0.490314	0.078005	0.111609
15022	125.183333	-0.646699	0.608345	0.132280				-0.692733	0.623538	-0.065974	-0.713915	0.806711	-0.024324	-0.392038	0.751009	0.205709	-0.616878	1.122346	0.096485	-0.590338	1.065181	0.085970				-0.476338	0.746022	-0.207889																0.490300	0.078011	0.111631
15023	125.191667	-0.646646	0.608348	0.132158				-0.692571	0.623505	-0.066124	-0.713947	0.806659	-0.024536	-0.392175	0.751038	0.205707	-0.617035	1.122976	0.096535	-0.590865	1.065636	0.085961				-0.476161	0.746231	-0.207951																0.490303	0.077998	0.111657
15024	125.200000	-0.646616	0.608359	0.132042				-0.692499	0.623535	-0.066251	-0.713991	0.806629	-0.024729	-0.392316	0.751096	0.205732	-0.617130	1.123608	0.096582	-0.591292	1.066120	0.085957				-0.475994	0.746434	-0.207988																0.490290	0.077999	0.111679
15025	125.208333	-0.646630	0.608383	0.131950				-0.692526	0.623593	-0.066346	-0.714046	0.806623	-0.024904	-0.392456	0.751180	0.205740	-0.617181	1.124202	0.096650	-0.591672	1.066546	0.085937				-0.475839	0.746646	-0.208005																0.490281	0.077981	0.111700
15026	125.216667	-0.646673	0.608404	0.131868				-0.692502	0.623601	-0.066441	-0.714118	0.806619	-0.025062	-0.392607	0.751287	0.205764	-0.617144	1.124687	0.096633	-0.591963	1.066918	0.085944				-0.475708	0.746851	-0.208016																0.490285	0.077952	0.111727
15027	125.225000	-0.646754	0.608443	0.131812				-0.692550	0.623635	-0.066506	-0.714198	0.806624	-0.025194	-0.392777	0.751406	0.205815	-0.617040	1.125046	0.096665	-0.592075	1.067171	0.085917				-0.475608	0.747055	-0.208009																0.490282	0.077909	0.111783
15028	125.233333	-0.646855	0.608475	0.131774				-0.692617	0.623658	-0.066553	-0.714284	0.806644	-0.025298	-0.392962	0.751530	0.205919	-0.616850	1.125229	0.096672	-0.591972	1.067337	0.085905				-0.475534	0.747238	-0.207982																0.490269	0.077877	0.111845
15029	125.241667	-0.646976	0.608486	0.131754				-0.692771	0.623693	-0.066564	-0.714377	0.806670	-0.025363	-0.393149	0.751637	0.205997	-0.616572	1.125189	0.096662	-0.591743	1.067248	0.085883				-0.475493	0.747391	-0.207946																0.490260	0.077833	0.111939
15030	125.250000	-0.647119	0.608489	0.131759				-0.692882	0.623686	-0.066555	-0.714469	0.806703	-0.025407	-0.393322	0.751711	0.206044	-0.616269	1.124973	0.096636	-0.591400	1.067062	0.085810				-0.475501	0.747519	-0.207889																0.490240	0.077792	0.112031
15031	125.258333	-0.647267	0.608443	0.131789				-0.693005	0.623639	-0.066513	-0.714562	0.806746	-0.025419	-0.393509	0.751769	0.206154	-0.615938	1.124532	0.096587	-0.590960	1.066720	0.085693				-0.475543	0.747576	-0.207810																0.490240	0.077756	0.112156
15032	125.266667	-0.647450	0.608411	0.131842				-0.693135	0.623569	-0.066447	-0.714651	0.806792	-0.025410	-0.393692	0.751781	0.206271	-0.615619	1.123988	0.096515	-0.590537	1.066281	0.085470				-0.475614	0.747581	-0.207733																0.490250	0.077700	0.112276
15033	125.275000	-0.647610	0.608342	0.131913				-0.693270	0.623475	-0.066368	-0.714731	0.806845	-0.025378	-0.393873	0.751735	0.206393	-0.615294	1.123366	0.096371	-0.589875	1.065790	0.085372				-0.475724	0.747488	-0.207651																0.490237	0.077672	0.112384
15034	125.283333	-0.647754	0.608255	0.131989				-0.693390	0.623355	-0.066270	-0.714804	0.806889	-0.025336	-0.394036	0.751637	0.206496	-0.615014	1.122719	0.096242	-0.589374	1.065267	0.085145				-0.475863	0.747321	-0.207573																0.490254	0.077631	0.112458
15035	125.291667	-0.647892	0.608147	0.132083				-0.693525	0.623253	-0.066176	-0.714896	0.806940	-0.025264	-0.394205	0.751473	0.206637	-0.614797	1.122036	0.096065	-0.588982	1.064662	0.084855				-0.476025	0.747056	-0.207474																0.490277	0.077593	0.112521
15036	125.300000	-0.648016	0.608055	0.132179				-0.693663	0.623145	-0.066068	-0.714983	0.806976	-0.025181	-0.394353	0.751263	0.206746	-0.614623	1.121310	0.095851	-0.588585	1.064110	0.084565				-0.476209	0.746731	-0.207381																0.490297	0.077566	0.112567
15037	125.308333	-0.648117	0.607962	0.132273				-0.693851	0.623055	-0.065944	-0.715036	0.806983	-0.025083	-0.394505	0.751022	0.206863	-0.614523	1.120658	0.095651	-0.588253	1.063550	0.084254				-0.476382	0.746336	-0.207291																0.490321	0.077546	0.112585
15038	125.316667	-0.648200	0.607874	0.132364				-0.693988	0.622944	-0.065820	-0.715111	0.806975	-0.024967	-0.394655	0.750768	0.207021	-0.614448	1.120008	0.095401	-0.587984	1.063050	0.083937				-0.476554	0.745900	-0.207195																0.490321	0.077545	0.112583
15039	125.325000	-0.648263	0.607791	0.132462				-0.694111	0.622839	-0.065679	-0.715155	0.806956	-0.024839	-0.394759	0.750481	0.207114	-0.614479	1.119412	0.095152	-0.587824	1.062542	0.083597				-0.476712	0.745435	-0.207093																0.490324	0.077545	0.112578
15040	125.333333	-0.648301	0.607715	0.132560				-0.694227	0.622747	-0.065537	-0.715197	0.806930	-0.024702	-0.394845	0.750201	0.207199	-0.614569	1.118878	0.094888	-0.587749	1.062078	0.083272				-0.476863	0.744960	-0.206989																0.490329	0.077561	0.112581
15041	125.341667	-0.648318	0.607638	0.132658				-0.694317	0.622660	-0.065400	-0.715227	0.806891	-0.024555	-0.394905	0.749956	0.207283	-0.614727	1.118465	0.094634	-0.587790	1.061729	0.082948				-0.477006	0.744500	-0.206878																0.490336	0.077564	0.112573
15042	125.350000	-0.648315	0.607570	0.132750				-0.694392	0.622591	-0.065274	-0.715246	0.806837	-0.024409	-0.394931	0.749744	0.207363	-0.614907	1.118147	0.094385	-0.587934	1.061504	0.082629				-0.477134	0.744072	-0.206777																0.490338	0.077568	0.112553
15043	125.358333	-0.648294	0.607524	0.132832				-0.694434	0.622536	-0.065153	-0.715270	0.806784	-0.024249	-0.394930	0.749578	0.207440	-0.615122	1.117974	0.094158	-0.588102	1.061321	0.082410				-0.477250	0.743669	-0.206691																0.490326	0.077582	0.112540
15044	125.366667	-0.648266	0.607487	0.132912				-0.694464	0.622506	-0.065051	-0.715284	0.806734	-0.024099	-0.394876	0.749453	0.207471	-0.615330	1.117880	0.093908	-0.588346	1.061189	0.082189				-0.477347	0.743303	-0.206615																0.490305	0.077594	0.112518
15045	125.375000	-0.648215	0.607497	0.132960				-0.694454	0.622488	-0.064969	-0.715261	0.806665	-0.023973	-0.394789	0.749378	0.207492	-0.615567	1.117884	0.093709	-0.588568	1.061219	0.082054				-0.477437	0.742991	-0.206558																0.490286	0.077613	0.112482
15046	125.383333	-0.648155	0.607510	0.132999				-0.694435	0.622488	-0.064899	-0.715225	0.806612	-0.023863	-0.394676	0.749362	0.207517	-0.615793	1.118037	0.093571	-0.588802	1.061284	0.081983				-0.477517	0.742737	-0.206501																0.490293	0.077603	0.112464
15047	125.391667	-0.648086	0.607570	0.133008				-0.694417	0.622515	-0.064843	-0.715183	0.806588	-0.023760	-0.394525	0.749417	0.207514	-0.616018	1.118255	0.093439	-0.589089	1.061525	0.081906				-0.477588	0.742565	-0.206463																0.490301	0.077601	0.112469
15048	125.400000	-0.648018	0.607633	0.133010				-0.694407	0.622560	-0.064804	-0.715128	0.806588	-0.023675	-0.394355	0.749529	0.207497	-0.616223	1.118555	0.093338	-0.589332	1.061792	0.081917				-0.477644	0.742467	-0.206441																0.490280	0.077618	0.112470
15049	125.408333	-0.647959	0.607716	0.132998				-0.694413	0.622635	-0.064772	-0.715064	0.806612	-0.023598	-0.394164	0.749688	0.207444	-0.616405	1.118982	0.093276	-0.589566	1.062137	0.081988				-0.477691	0.742460	-0.206434																0.490300	0.077614	0.112471
15050	125.416667	-0.647915	0.607820	0.132981				-0.694431	0.622727	-0.064745	-0.714997	0.806667	-0.023534	-0.393967	0.749890	0.207389	-0.616573	1.119486	0.093228	-0.589823	1.062602	0.082066				-0.477732	0.742525	-0.206436																0.490320	0.077621	0.112479
15051	125.425000	-0.647888	0.607939	0.132950				-0.694432	0.622790	-0.064769	-0.714919	0.806748	-0.023479	-0.393762	0.750140	0.207329	-0.616739	1.120114	0.093235	-0.590075	1.063092	0.082228				-0.477759	0.742659	-0.206465																0.490314	0.077620	0.112477
15052	125.433333	-0.647870	0.608061	0.132916				-0.694457	0.622908	-0.064777	-0.714839	0.806838	-0.023438	-0.393557	0.750403	0.207248	-0.616875	1.120814	0.093268	-0.590383	1.063691	0.082379				-0.477777	0.742851	-0.206516																0.490338	0.077615	0.112479
15053	125.441667	-0.647857	0.608175	0.132880				-0.694449	0.623004	-0.064811	-0.714700	0.806907	-0.023436	-0.393353	0.750674	0.207125	-0.616978	1.121589	0.093296	-0.590640	1.064391	0.082586				-0.477790	0.743091	-0.206571																0.490331	0.077621	0.112448
15054	125.450000	-0.647839	0.608303	0.132845				-0.694433	0.623107	-0.064853	-0.714604	0.807046	-0.023416	-0.393152	0.750925	0.206993	-0.617067	1.122433	0.093366	-0.590891	1.065066	0.082872				-0.477794	0.743361	-0.206632																0.490356	0.077603	0.112443
15055	125.458333	-0.647848	0.608412	0.132802				-0.694398	0.623208	-0.064896	-0.714491	0.807130	-0.023423	-0.392963	0.751153	0.206851	-0.617136	1.123270	0.093442	-0.591198	1.065798	0.083125				-0.477783	0.743662	-0.206717																0.490359	0.077598	0.112437
15056	125.466667	-0.647837	0.608515	0.132760				-0.694345	0.623313	-0.064950	-0.714375	0.807194	-0.023439	-0.392787	0.751368	0.206702	-0.617172	1.124176	0.093561	-0.591458	1.066533	0.083450				-0.477764	0.743973	-0.206796																0.490365	0.077597	0.112419
15057	125.475000	-0.647800	0.608604	0.132712				-0.694269	0.623399	-0.065008	-0.714272	0.807249	-0.023464	-0.392649	0.751560	0.206601	-0.617205	1.125047	0.093694	-0.591728	1.067274	0.083774				-0.477730	0.744293	-0.206889																0.490364	0.077600	0.112416
15058	125.483333	-0.647747	0.608685	0.132650				-0.694185	0.623479	-0.065067	-0.714153	0.807278	-0.023497	-0.392510	0.751718	0.206462	-0.617220	1.125911	0.093827	-0.592004	1.068018	0.084085				-0.477686	0.744609	-0.206978																0.490367	0.077609	0.112414
15059	125.491667	-0.647671	0.608749	0.132594				-0.694082	0.623549	-0.065126	-0.714071	0.807278	-0.023530	-0.392417	0.751835	0.206372	-0.617227	1.126740	0.093995	-0.592241	1.068707	0.084382				-0.477622	0.744924	-0.207068																0.490348	0.077630	0.112411
15060	125.500000	-0.647583	0.608786	0.132541				-0.693974	0.623606	-0.065183	-0.714010	0.807250	-0.023567	-0.392347	0.751918	0.206297	-0.617235	1.127491	0.094158	-0.592458	1.069301	0.084680				-0.477546	0.745230	-0.207159																0.490363	0.077630	0.112404
15061	125.508333	-0.647479	0.608808	0.132505				-0.693858	0.623649	-0.065239	-0.713953	0.807175	-0.023605	-0.392283	0.751940	0.206190	-0.617205	1.128128	0.094292	-0.592706	1.069829	0.084881				-0.477461	0.745509	-0.207242																0.490346	0.077647	0.112388
15062	125.516667	-0.647351	0.608818	0.132473				-0.693747	0.623680	-0.065288	-0.713910	0.807086	-0.023645	-0.392261	0.751947	0.206133	-0.617159	1.128655	0.094407	-0.592855	1.070227	0.085080				-0.477363	0.745754	-0.207318																0.490329	0.077658	0.112376
15063	125.525000	-0.647233	0.608803	0.132458				-0.693600	0.623676	-0.065327	-0.713865	0.806953	-0.023697	-0.392256	0.751914	0.206067	-0.617084	1.128950	0.094495	-0.592944	1.070459	0.085227				-0.477258	0.745972	-0.207389																0.490346	0.077638	0.112369
15064	125.533333	-0.647109	0.608767	0.132445				-0.693460	0.623667	-0.065363	-0.713834	0.806822	-0.023752	-0.392270	0.751859	0.206015	-0.616984	1.129079	0.094563	-0.592948	1.070552	0.085321				-0.477149	0.746155	-0.207450																0.490341	0.077645	0.112349
15065	125.541667	-0.646988	0.608720	0.132441				-0.693350	0.623664	-0.065399	-0.713870	0.806726	-0.023782	-0.392299	0.751782	0.205960	-0.616846	1.129008	0.094606	-0.592821	1.070477	0.085340				-0.477044	0.746296	-0.207501																0.490342	0.077645	0.112361
15066	125.550000	-0.646863	0.608662	0.132441				-0.693217	0.623609	-0.065461	-0.713912	0.806629	-0.023811	-0.392340	0.751694	0.205916	-0.616696	1.128797	0.094633	-0.592658	1.070275	0.085306				-0.476946	0.746407	-0.207544																0.490330	0.077663	0.112358
15067	125.558333	-0.646750	0.608604	0.132439				-0.693138	0.623629	-0.065460	-0.713936	0.806527	-0.023852	-0.392390	0.751601	0.205909	-0.616530	1.128441	0.094649	-0.592371	1.069995	0.085275				-0.476858	0.746469	-0.207571																0.490325	0.077658	0.112359
15068	125.566667	-0.646653	0.608554	0.132435				-0.693034	0.623609	-0.065494	-0.713917	0.806412	-0.023922	-0.392445	0.751500	0.205912	-0.616365	1.128035	0.094653	-0.592122	1.069649	0.085192				-0.476780	0.746489	-0.207591																0.490314	0.077668	0.112360
15069	125.575000	-0.646561	0.608509	0.132422				-0.692928	0.623565	-0.065547	-0.713935	0.806325	-0.023969	-0.392490	0.751394	0.205929	-0.616229	1.127601	0.094647	-0.591902	1.069213	0.085132				-0.476713	0.746454	-0.207606																0.490335	0.077647	0.112377
15070	125.583333	-0.646480	0.608467	0.132397				-0.692841	0.623517	-0.065603	-0.713945	0.806252	-0.024021	-0.392535	0.751291	0.205955	-0.616124	1.127179	0.094637	-0.591710	1.068849	0.085044				-0.476648	0.746377	-0.207625																0.490316	0.077643	0.112372
15071	125.591667	-0.646426	0.608437	0.132372				-0.692796	0.623499	-0.065638	-0.713954	0.806210	-0.024071	-0.392583	0.751210	0.206031	-0.616032	1.126774	0.094613	-0.591503	1.068514	0.084949				-0.476589	0.746265	-0.207628																0.490337	0.077628	0.112375
15072	125.600000	-0.646398	0.608409	0.132341				-0.692769	0.623460	-0.065690	-0.713948	0.806189	-0.024119	-0.392609	0.751137	0.206073	-0.616001	1.126416	0.094604	-0.591367	1.068209	0.084833				-0.476541	0.746137	-0.207626																0.490353	0.077603	0.112382
15073	125.608333	-0.646407	0.608408	0.132319				-0.692665	0.623434	-0.065666	-0.713938	0.806210	-0.024157	-0.392612	0.751068	0.206063	-0.615979	1.126096	0.094541	-0.591264	1.067959	0.084727				-0.476492	0.745987	-0.207624																0.490341	0.077617	0.112393
15074	125.616667	-0.646465	0.608435	0.132302				-0.692853	0.623429	-0.065738	-0.713921	0.806262	-0.024193	-0.392633	0.751039	0.206122	-0.616019	1.125808	0.094532	-0.591211	1.067759	0.084590				-0.476460	0.745836	-0.207622																0.490334	0.077616	0.112401
15075	125.625000	-0.646551	0.608474	0.132303				-0.692948	0.623430	-0.065740	-0.713900	0.806352	-0.024223	-0.392631	0.751023	0.206133	-0.616053	1.125576	0.094476	-0.591173	1.067559	0.084478				-0.476442	0.745692	-0.207614																0.490340	0.077620	0.112421
15076	125.633333	-0.646660	0.608531	0.132309				-0.693064	0.623438	-0.065731	-0.713888	0.806475	-0.024248	-0.392607	0.751018	0.206097	-0.616124	1.125344	0.094387	-0.591201	1.067360	0.084347				-0.476444	0.745563	-0.207605																0.490351	0.077619	0.112444
15077	125.641667	-0.646795	0.608597	0.132321				-0.693198	0.623446	-0.065715	-0.713861	0.806609	-0.024267	-0.392603	0.751035	0.206072	-0.616233	1.125194	0.094341	-0.591184	1.067273	0.084209				-0.476470	0.745450	-0.207606																0.490345	0.077622	0.112467
15078	125.650000	-0.646947	0.608658	0.132335				-0.693332	0.623441	-0.065693	-0.713840	0.806751	-0.024284	-0.392609	0.751081	0.206085	-0.616362	1.125005	0.094279	-0.591224	1.067119	0.084067				-0.476525	0.745348	-0.207607																0.490339	0.077616	0.112461
15079	125.658333	-0.647107	0.608709	0.132355				-0.693477	0.623453	-0.065639	-0.713825	0.806890	-0.024297	-0.392600	0.751122	0.206050	-0.616470	1.124796	0.094154	-0.591277	1.066966	0.083902				-0.476609	0.745263	-0.207616																0.490334	0.077600	0.112453
15080	125.666667	-0.647267	0.608756	0.132375				-0.693626	0.623468	-0.065582	-0.713813	0.807026	-0.024304	-0.392579	0.751160	0.205971	-0.616599	1.124568	0.094051	-0.591276	1.066838	0.083758				-0.476711	0.745185	-0.207623																0.490332	0.077588	0.112460
15081	125.675000	-0.647391	0.608789	0.132403				-0.693787	0.623452	-0.065547	-0.713802	0.807190	-0.024301	-0.392574	0.751197	0.205938	-0.616719	1.124371	0.093959	-0.591335	1.066652	0.083589				-0.476834	0.745111	-0.207642																0.490330	0.077586	0.112457
15082	125.683333	-0.647504	0.608816	0.132435				-0.693900	0.623434	-0.065487	-0.713795	0.807299	-0.024292	-0.392583	0.751223	0.205946	-0.616842	1.124175	0.093878	-0.591363	1.066491	0.083451				-0.476963	0.745034	-0.207652																0.490329	0.077577	0.112455
15083	125.691667	-0.647593	0.608835	0.132477				-0.693991	0.623408	-0.065419	-0.713808	0.807385	-0.024279	-0.392573	0.751215	0.205896	-0.616947	1.123955	0.093796	-0.591374	1.066355	0.083314				-0.477089	0.744955	-0.207658																0.490313	0.077578	0.112470
15084	125.700000	-0.647651	0.608834	0.132504				-0.694077	0.623381	-0.065351	-0.713814	0.807453	-0.024259	-0.392567	0.751188	0.205861	-0.617029	1.123752	0.093723	-0.591367	1.066187	0.083202				-0.477214	0.744874	-0.207662																0.490314	0.077581	0.112498
15085	125.708333	-0.647687	0.608832	0.132535				-0.694150	0.623372	-0.065279	-0.713829	0.807493	-0.024234	-0.392578	0.751141	0.205873	-0.617084	1.123577	0.093654	-0.591359	1.066057	0.083100				-0.477325	0.744784	-0.207663																0.490297	0.077596	0.112510
15086	125.716667	-0.647701	0.608816	0.132558				-0.694205	0.623356	-0.065215	-0.713849	0.807505	-0.024204	-0.392585	0.751080	0.205865	-0.617145	1.123409	0.093598	-0.591347	1.065905	0.083003				-0.477420	0.744694	-0.207664																0.490308	0.077577	0.112538
15087	125.725000	-0.647696	0.608777	0.132587				-0.694228	0.623316	-0.065171	-0.713872	0.807489	-0.024178	-0.392583	0.751000	0.205838	-0.617213	1.123265	0.093543	-0.591358	1.065821	0.082896				-0.477486	0.744596	-0.207665																0.490312	0.077570	0.112564
15088	125.733333	-0.647667	0.608756	0.132615				-0.694230	0.623276	-0.065138	-0.713892	0.807450	-0.024147	-0.392598	0.750916	0.205852	-0.617282	1.123145	0.093492	-0.591391	1.065686	0.082825				-0.477534	0.744502	-0.207665																0.490310	0.077562	0.112578
15089	125.741667	-0.647607	0.608701	0.132640				-0.694204	0.623236	-0.065117	-0.713913	0.807377	-0.024119	-0.392601	0.750823	0.205843	-0.617338	1.123029	0.093441	-0.591447	1.065617	0.082740				-0.477566	0.744424	-0.207671																0.490319	0.077550	0.112602
15090	125.750000	-0.647525	0.608631	0.132655				-0.694159	0.623201	-0.065105	-0.713931	0.807282	-0.024094	-0.392598	0.750729	0.205833	-0.617376	1.122951	0.093394	-0.591490	1.065573	0.082672				-0.477575	0.744356	-0.207667																0.490321	0.077531	0.112618
15091	125.758333	-0.647433	0.608559	0.132669				-0.694061	0.623163	-0.065112	-0.713950	0.807180	-0.024065	-0.392588	0.750643	0.205840	-0.617406	1.122927	0.093364	-0.591535	1.065528	0.082647				-0.477566	0.744312	-0.207665																0.490325	0.077521	0.112645
15092	125.766667	-0.647316	0.608529	0.132668				-0.693943	0.623139	-0.065130	-0.714004	0.807045	-0.024016	-0.392568	0.750564	0.205843	-0.617425	1.122931	0.093338	-0.591585	1.065502	0.082636				-0.477538	0.744286	-0.207658																0.490317	0.077517	0.112674
15093	125.775000	-0.647196	0.608484	0.132646				-0.693824	0.623169	-0.065132	-0.713975	0.806911	-0.024004	-0.392542	0.750506	0.205857	-0.617431	1.122966	0.093327	-0.591660	1.065499	0.082622				-0.477497	0.744288	-0.207645																0.490317	0.077505	0.112707
15094	125.783333	-0.647085	0.608464	0.132624				-0.693714	0.623214	-0.065147	-0.713990	0.806802	-0.023972	-0.392517	0.750470	0.205868	-0.617423	1.123033	0.093320	-0.591725	1.065521	0.082621				-0.477440	0.744316	-0.207635																0.490304	0.077501	0.112733
15095	125.791667	-0.646970	0.608455	0.132572				-0.693545	0.623229	-0.065186	-0.714037	0.806728	-0.023917	-0.392492	0.750461	0.205879	-0.617393	1.123162	0.093348	-0.591751	1.065623	0.082646				-0.477377	0.744371	-0.207618																0.490293	0.077498	0.112755
15096	125.800000	-0.646872	0.608472	0.132515				-0.693421	0.623238	-0.065257	-0.714034	0.806650	-0.023892	-0.392469	0.750476	0.205891	-0.617359	1.123291	0.093362	-0.591791	1.065702	0.082699				-0.477313	0.744447	-0.207607																0.490284	0.077505	0.112779
15097	125.808333	-0.646795	0.608488	0.132463				-0.693371	0.623341	-0.065256	-0.714008	0.806591	-0.023877	-0.392451	0.750519	0.205909	-0.617326	1.123465	0.093377	-0.591803	1.065845	0.082744				-0.477247	0.744536	-0.207596																0.490293	0.077487	0.112795
15098	125.816667	-0.646733	0.608514	0.132410				-0.693324	0.623402	-0.065287	-0.714020	0.806574	-0.023848	-0.392446	0.750587	0.205925	-0.617286	1.123670	0.093397	-0.591799	1.066051	0.082824				-0.477193	0.744642	-0.207582																0.490300	0.077476	0.112806
15099	125.825000	-0.646710	0.608552	0.132367				-0.693309	0.623465	-0.065307	-0.714011	0.806580	-0.023831	-0.392452	0.750665	0.205943	-0.617241	1.123926	0.093434	-0.591827	1.066261	0.082887				-0.477144	0.744757	-0.207565																0.490292	0.077472	0.112807
15100	125.833333	-0.646712	0.608600	0.132337				-0.693320	0.623523	-0.065320	-0.714012	0.806603	-0.023819	-0.392457	0.750753	0.205931	-0.617195	1.124187	0.093466	-0.591856	1.066497	0.082942				-0.477116	0.744883	-0.207547																0.490291	0.077475	0.112819
15101	125.841667	-0.646753	0.608595	0.132311				-0.693352	0.623581	-0.065329	-0.713978	0.806639	-0.023811	-0.392500	0.750835	0.205989	-0.617150	1.124427	0.093486	-0.591880	1.066712	0.083005				-0.477110	0.744993	-0.207519																0.490290	0.077469	0.112841
15102	125.850000	-0.646800	0.608709	0.132313				-0.693395	0.623621	-0.065319	-0.713993	0.806713	-0.023792	-0.392542	0.750907	0.206017	-0.617123	1.124691	0.093550	-0.591874	1.066882	0.083088				-0.477125	0.745097	-0.207493																0.490293	0.077462	0.112860
15103	125.858333	-0.646874	0.608754	0.132311				-0.693452	0.623650	-0.065304	-0.713995	0.806774	-0.023775	-0.392597	0.750959	0.206042	-0.617062	1.124874	0.093528	-0.591882	1.067071	0.083138				-0.477166	0.745181	-0.207464																0.490302	0.077452	0.112893
15104	125.866667	-0.646954	0.608792	0.132314				-0.693509	0.623663	-0.065278	-0.714009	0.806838	-0.023758	-0.392646	0.750990	0.206033	-0.617017	1.125027	0.093517	-0.591872	1.067239	0.083153				-0.477227	0.745235	-0.207430																0.490291	0.077460	0.112925
15105	125.875000	-0.647031	0.608805	0.132323				-0.693571	0.623656	-0.065246	-0.714016	0.806893	-0.023745	-0.392721	0.750989	0.206063	-0.616965	1.125110	0.093500	-0.591803	1.067293	0.083196				-0.477302	0.745257	-0.207403																0.490292	0.077446	0.112925
15106	125.883333	-0.647103	0.608795	0.132328				-0.693680	0.623660	-0.065204	-0.714033	0.806939	-0.023734	-0.392808	0.750970	0.206100	-0.616911	1.125127	0.093476	-0.591727	1.067303	0.083224				-0.477389	0.745244	-0.207374																0.490286	0.077443	0.112941
15107	125.891667	-0.647187	0.608773	0.132343				-0.693742	0.623627	-0.065169	-0.714057	0.806969	-0.023720	-0.392908	0.750906	0.206130	-0.616868	1.125075	0.093431	-0.591614	1.067256	0.083225				-0.477486	0.745195	-0.207341																0.490279	0.077437	0.112947
15108	125.900000	-0.647269	0.608731	0.132359				-0.693805	0.623583	-0.065132	-0.714110	0.807053	-0.023691	-0.393017	0.750821	0.206169	-0.616810	1.124956	0.093391	-0.591488	1.067150	0.083226				-0.477584	0.745117	-0.207300																0.490271	0.077433	0.112952
15109	125.908333	-0.647328	0.608681	0.132377				-0.693870	0.623535	-0.065094	-0.714140	0.807069	-0.023672	-0.393131	0.750700	0.206217	-0.616767	1.124774	0.093328	-0.591342	1.067006	0.083208				-0.477662	0.745009	-0.207260																0.490270	0.077419	0.112958
15110	125.916667	-0.647379	0.608599	0.132402				-0.693939	0.623481	-0.065058	-0.714187	0.807062	-0.023649	-0.393242	0.750552	0.206262	-0.616729	1.124516	0.093248	-0.591168	1.066797	0.083210				-0.477734	0.744880	-0.207215																0.490272	0.077424	0.112971
15111	125.925000	-0.647438	0.608526	0.132439				-0.694005	0.623419	-0.065014	-0.714250	0.807038	-0.023614	-0.393351	0.750386	0.206317	-0.616688	1.124259	0.093169	-0.591040	1.066572	0.083178				-0.477798	0.744727	-0.207164																0.490269	0.077433	0.112985
15112	125.933333	-0.647476	0.608436	0.132473				-0.694060	0.623351	-0.064971	-0.714309	0.807001	-0.023581	-0.393482	0.750211	0.206414	-0.616654	1.123958	0.093070	-0.590912	1.066317	0.083129				-0.477846	0.744572	-0.207116																0.490256	0.077438	0.112996
15113	125.941667	-0.647498	0.608353	0.132505				-0.694103	0.623277	-0.064930	-0.714353	0.806914	-0.023555	-0.393593	0.750023	0.206480	-0.616632	1.123690	0.093001	-0.590759	1.066136	0.083089				-0.477885	0.744400	-0.207079																0.490265	0.077445	0.113011
15114	125.950000	-0.647508	0.608272	0.132542				-0.694126	0.623197	-0.064896	-0.714395	0.806857	-0.023530	-0.393682	0.749819	0.206513	-0.616630	1.123443	0.092942	-0.590620	1.065916	0.083057				-0.477915	0.744244	-0.207041																0.490268	0.077448	0.113023
15115	125.958333	-0.647495	0.608182	0.132572				-0.694128	0.623126	-0.064867	-0.714438	0.806794	-0.023510	-0.393785	0.749639	0.206584	-0.616651	1.123222	0.092878	-0.590587	1.065735	0.083035				-0.477937	0.744090	-0.206997																0.490280	0.077431	0.113025
15116	125.966667	-0.647471	0.608114	0.132596				-0.694106	0.623057	-0.064851	-0.714466	0.806729	-0.023491	-0.393884	0.749473	0.206648	-0.616680	1.123041	0.092818	-0.590533	1.065615	0.083027				-0.477950	0.743953	-0.206958																0.490286	0.077424	0.113020
15117	125.975000	-0.647432	0.608060	0.132601				-0.694057	0.622977	-0.064872	-0.714493	0.806671	-0.023481	-0.393970	0.749324	0.206718	-0.616722	1.122941	0.092779	-0.590530	1.065508	0.083051				-0.477952	0.743847	-0.206920																0.490297	0.077400	0.113023
15118	125.983333	-0.647403	0.608024	0.132595				-0.694045	0.622986	-0.064848	-0.714504	0.806623	-0.023464	-0.394050	0.749202	0.206779	-0.616774	1.122897	0.092752	-0.590551	1.065467	0.083066				-0.477941	0.743774	-0.206874																0.490297	0.077390	0.113022
15119	125.991667	-0.647359	0.608003	0.132581				-0.694016	0.622987	-0.064863	-0.714515	0.806588	-0.023445	-0.394123	0.749111	0.206853	-0.616849	1.122929	0.092730	-0.590609	1.065488	0.083103				-0.477915	0.743739	-0.206829																0.490290	0.077402	0.113035
15120	126.000000	-0.647345	0.608005	0.132556				-0.693980	0.622973	-0.064907	-0.714532	0.806579	-0.023434	-0.394171	0.749053	0.206888	-0.616926	1.123018	0.092723	-0.590697	1.065566	0.083151				-0.477879	0.743743	-0.206786																0.490289	0.077411	0.113045
15121	126.008333	-0.647321	0.608009	0.132516				-0.693998	0.623029	-0.064908	-0.714530	0.806586	-0.023412	-0.394229	0.749040	0.206964	-0.617012	1.123204	0.092750	-0.590871	1.065677	0.083191				-0.477837	0.743796	-0.206746																0.490285	0.077419	0.113046
15122	126.016667	-0.647334	0.608045	0.132489				-0.694033	0.623101	-0.064915	-0.714531	0.806604	-0.023391	-0.394260	0.749056	0.206964	-0.617102	1.123396	0.092756	-0.591000	1.065844	0.083262				-0.477799	0.743871	-0.206712																0.490272	0.077436	0.113050
15123	126.025000	-0.647373	0.608076	0.132460				-0.694070	0.623143	-0.064930	-0.714525	0.806642	-0.023369	-0.394289	0.749108	0.206980	-0.617188	1.123611	0.092778	-0.591139	1.066037	0.083336				-0.477767	0.743987	-0.206691																0.490272	0.077436	0.113052
15124	126.033333	-0.647429	0.608129	0.132442				-0.694109	0.623183	-0.064938	-0.714516	0.806685	-0.023347	-0.394333	0.749200	0.207047	-0.617276	1.123851	0.092820	-0.591283	1.066251	0.083417				-0.477749	0.744114	-0.206673																0.490272	0.077427	0.113046
15125	126.041667	-0.647483	0.608167	0.132432				-0.694157	0.623231	-0.064941	-0.714512	0.806736	-0.023324	-0.394335	0.749288	0.207016	-0.617357	1.124105	0.092872	-0.591419	1.066461	0.083499				-0.477753	0.744264	-0.206655																0.490282	0.077411	0.113043
15126	126.050000	-0.647544	0.608210	0.132424				-0.694201	0.623276	-0.064937	-0.714509	0.806783	-0.023296	-0.394352	0.749398	0.207022	-0.617428	1.124367	0.092932	-0.591573	1.066700	0.083585				-0.477780	0.744415	-0.206637																0.490285	0.077398	0.113045
15127	126.058333	-0.647598	0.608239	0.132421				-0.694244	0.623314	-0.064918	-0.714516	0.806831	-0.023269	-0.394370	0.749510	0.207029	-0.617515	1.124618	0.092983	-0.591743	1.066899	0.083671				-0.477822	0.744566	-0.206619																0.490286	0.077391	0.113054
15128	126.066667	-0.647650	0.608267	0.132430				-0.694282	0.623341	-0.064890	-0.714524	0.806872	-0.023235	-0.394402	0.749635	0.207082	-0.617615	1.124898	0.093096	-0.591845	1.067130	0.083778				-0.477884	0.744711	-0.206602																0.490289	0.077394	0.113057
15129	126.075000	-0.647679	0.608279	0.132436				-0.694314	0.623353	-0.064851	-0.714530	0.806896	-0.023203	-0.394413	0.749711	0.207064	-0.617687	1.125105	0.093168	-0.592015	1.067316	0.083842				-0.477968	0.744835	-0.206575																0.490281	0.077398	0.113070
15130	126.083333	-0.647701	0.608284	0.132449				-0.694342	0.623354	-0.064814	-0.714558	0.806943	-0.023154	-0.394439	0.749775	0.207079	-0.617758	1.125289	0.093241	-0.592168	1.067470	0.083919				-0.478061	0.744934	-0.206551																0.490274	0.077406	0.113075
15131	126.091667	-0.647695	0.608271	0.132464				-0.694353	0.623339	-0.064777	-0.714608	0.806945	-0.023101	-0.394448	0.749811	0.207043	-0.617839	1.125439	0.093318	-0.592359	1.067608	0.083961				-0.478168	0.745000	-0.206540																0.490273	0.077406	0.113080
15132	126.100000	-0.647677	0.608245	0.132477				-0.694363	0.623321	-0.064747	-0.714653	0.806924	-0.023044	-0.394463	0.749820	0.207043	-0.617923	1.125560	0.093385	-0.592483	1.067689	0.084060				-0.478272	0.745032	-0.206526																0.490269	0.077409	0.113076
15133	126.108333	-0.647647	0.608203	0.132500				-0.694367	0.623289	-0.064716	-0.714675	0.806824	-0.022998	-0.394489	0.749814	0.207043	-0.618023	1.125653	0.093450	-0.592652	1.067749	0.084123				-0.478374	0.745042	-0.206515																0.490261	0.077407	0.113080
15134	126.116667	-0.647590	0.608141	0.132526				-0.694359	0.623245	-0.064690	-0.714715	0.806742	-0.022941	-0.394525	0.749785	0.207085	-0.618151	1.125756	0.093551	-0.592842	1.067793	0.084154				-0.478465	0.745024	-0.206506																0.490256	0.077401	0.113082
15135	126.125000	-0.647540	0.608080	0.132553				-0.694350	0.623207	-0.064661	-0.714774	0.806653	-0.022888	-0.394530	0.749739	0.207050	-0.618273	1.125788	0.093588	-0.593051	1.067790	0.084190				-0.478548	0.745009	-0.206498																0.490266	0.077389	0.113088
15136	126.133333	-0.647483	0.608012	0.132590				-0.694332	0.623165	-0.064629	-0.714855	0.806551	-0.022818	-0.394559	0.749700	0.207102	-0.618385	1.125815	0.093615	-0.593230	1.067764	0.084237				-0.478622	0.744997	-0.206482																0.490259	0.077383	0.113088
15137	126.141667	-0.647405	0.607937	0.132628				-0.694303	0.623113	-0.064600	-0.714931	0.806433	-0.022762	-0.394558	0.749646	0.207066	-0.618519	1.125821	0.093613	-0.593441	1.067780	0.084249				-0.478688	0.744988	-0.206464																0.490256	0.077389	0.113099
15138	126.150000	-0.647337	0.607856	0.132663				-0.694267	0.623059	-0.064578	-0.715014	0.806311	-0.022708	-0.394565	0.749606	0.207071	-0.618705	1.125809	0.093590	-0.593745	1.067741	0.084221				-0.478748	0.744985	-0.206447																0.490256	0.077380	0.113115
15139	126.158333	-0.647271	0.607787	0.132697				-0.694213	0.623008	-0.064560	-0.715097	0.806174	-0.022646	-0.394567	0.749582	0.207103	-0.618909	1.125808	0.093543	-0.594021	1.067711	0.084185				-0.478803	0.745006	-0.206428																0.490246	0.077392	0.113127
15140	126.166667	-0.647192	0.607722	0.132726				-0.694154	0.622961	-0.064552	-0.715180	0.806036	-0.022583	-0.394545	0.749569	0.207089	-0.619130	1.125867	0.093467	-0.594328	1.067683	0.084111				-0.478857	0.745043	-0.206409																0.490238	0.077399	0.113138
15141	126.175000	-0.647125	0.607645	0.132745				-0.694085	0.622919	-0.064545	-0.715292	0.805878	-0.022515	-0.394520	0.749579	0.207092	-0.619393	1.125870	0.093322	-0.594707	1.067700	0.084056				-0.478915	0.745091	-0.206392																0.490234	0.077399	0.113148
15142	126.183333	-0.647050	0.607608	0.132756				-0.694039	0.622890	-0.064556	-0.715396	0.805724	-0.022441	-0.394495	0.749618	0.207135	-0.619703	1.125908	0.093152	-0.595071	1.067680	0.083881				-0.478977	0.745158	-0.206387																0.490412	0.077329	0.113464
15143	126.191667	-0.646997	0.607568	0.132763				-0.693996	0.622865	-0.064562	-0.715488	0.805611	-0.022373	-0.394444	0.749682	0.207112	-0.620051	1.125978	0.092940	-0.595548	1.067684	0.083693				-0.479051	0.745241	-0.206379																0.490239	0.077367	0.113165
15144	126.200000	-0.646960	0.607541	0.132769				-0.693979	0.622860	-0.064571	-0.715602	0.805511	-0.022300	-0.394387	0.749777	0.207089	-0.620424	1.126111	0.092705	-0.596029	1.067762	0.083574				-0.479129	0.745346	-0.206368																0.490236	0.077364	0.113177
15145	126.208333	-0.646955	0.607508	0.132785				-0.693999	0.622865	-0.064575	-0.715697	0.805432	-0.022234	-0.394349	0.749918	0.207101	-0.620833	1.126215	0.092420	-0.596581	1.067823	0.083324				-0.479225	0.745474	-0.206367																0.490233	0.077360	0.113192
15146	126.216667	-0.646966	0.607529	0.132800				-0.694047	0.622876	-0.064577	-0.715797	0.805374	-0.022172	-0.394301	0.750078	0.207065	-0.621283	1.126387	0.092127	-0.597138	1.067964	0.083035				-0.479347	0.745614	-0.206361																0.490232	0.077346	0.113207
15147	126.225000	-0.647028	0.607549	0.132813				-0.694122	0.622888	-0.064578	-0.715900	0.805339	-0.022115	-0.394247	0.750253	0.207004	-0.621773	1.126523	0.091750	-0.597725	1.068057	0.082736				-0.479484	0.745777	-0.206359																0.490233	0.077352	0.113242
15148	126.233333	-0.647105	0.607574	0.132825				-0.694218	0.622895	-0.064579	-0.716015	0.805318	-0.022060	-0.394215	0.750461	0.206963	-0.622277	1.126689	0.091303	-0.598302	1.068169	0.082442				-0.479640	0.745950	-0.206364																0.490216	0.077361	0.113256
15149	126.241667	-0.647210	0.607591	0.132842				-0.694331	0.622896	-0.064565	-0.716190	0.805317	-0.021987	-0.394185	0.750663	0.206900	-0.622831	1.126830	0.090829	-0.598908	1.068193	0.081970				-0.479822	0.746127	-0.206376																0.490297	0.077329	0.113427
15150	126.250000	-0.647335	0.607600	0.132866				-0.694451	0.622888	-0.064550	-0.716316	0.805320	-0.021938	-0.394165	0.750868	0.206846	-0.623406	1.127018	0.090330	-0.599504	1.068238	0.081453				-0.480026	0.746302	-0.206388																0.490198	0.077362	0.113283
15151	126.258333	-0.647452	0.607602	0.132896				-0.694561	0.622857	-0.064527	-0.716463	0.805315	-0.021881	-0.394141	0.751052	0.206758	-0.624015	1.127158	0.089755	-0.600222	1.068409	0.081065				-0.480256	0.746470	-0.206408																0.490211	0.077339	0.113303
15152	126.266667	-0.647577	0.607582	0.132931				-0.694665	0.622809	-0.064498	-0.716618	0.805305	-0.021825	-0.394134	0.751225	0.206702	-0.624629	1.127299	0.089120	-0.600886	1.068452	0.080474				-0.480493	0.746618	-0.206423																0.490217	0.077323	0.113322
15153	126.275000	-0.647678	0.607542	0.132972				-0.694823	0.622766	-0.064463	-0.716768	0.805290	-0.021777	-0.394142	0.751387	0.206674	-0.625248	1.127387	0.088433	-0.601531	1.068525	0.079966				-0.480749	0.746742	-0.206436																0.490204	0.077321	0.113330
15154	126.283333	-0.647782	0.607499	0.133014				-0.694920	0.622686	-0.064433	-0.716973	0.805291	-0.021713	-0.394154	0.751516	0.206646	-0.625861	1.127479	0.087725	-0.602204	1.068555	0.079460				-0.481023	0.746844	-0.206440																0.490206	0.077309	0.113354
15155	126.291667	-0.647862	0.607424	0.133060				-0.695009	0.622599	-0.064409	-0.717127	0.805258	-0.021685	-0.394171	0.751616	0.206587	-0.626490	1.127560	0.087044	-0.602854	1.068598	0.078918				-0.481284	0.746916	-0.206438																0.490198	0.077307	0.113380
15156	126.300000	-0.647932	0.607340	0.133108				-0.695089	0.622498	-0.064382	-0.717290	0.805179	-0.021663	-0.394211	0.751687	0.206569	-0.627093	1.127607	0.086336	-0.603514	1.068627	0.078399				-0.481542	0.746960	-0.206441																0.490188	0.077313	0.113386
15157	126.308333	-0.647982	0.607253	0.133150				-0.695141	0.622359	-0.064383	-0.717455	0.805096	-0.021652	-0.394259	0.751719	0.206543	-0.627780	1.127570	0.085676	-0.604150	1.068596	0.077884				-0.481784	0.746983	-0.206441																0.490144	0.077336	0.113397
15158	126.316667	-0.648021	0.607164	0.133192				-0.695211	0.622255	-0.064363	-0.717626	0.805020	-0.021642	-0.394310	0.751710	0.206527	-0.628377	1.127533	0.084985	-0.604769	1.068543	0.077395				-0.482010	0.746975	-0.206437																0.490145	0.077331	0.113417
15159	126.325000	-0.648045	0.607069	0.133236				-0.695267	0.622136	-0.064345	-0.717798	0.804933	-0.021644	-0.394388	0.751671	0.206513	-0.628954	1.127518	0.084351	-0.605361	1.068464	0.076927				-0.482200	0.746959	-0.206447																0.490125	0.077332	0.113425
15160	126.333333	-0.648058	0.606960	0.133279				-0.695309	0.622019	-0.064333	-0.718010	0.804854	-0.021641	-0.394467	0.751606	0.206511	-0.629496	1.127477	0.083721	-0.605960	1.068411	0.076469				-0.482371	0.746934	-0.206455																0.490297	0.077271	0.113746
15161	126.341667	-0.648051	0.606836	0.133324				-0.695335	0.621908	-0.064331	-0.718175	0.804741	-0.021662	-0.394560	0.751526	0.206517	-0.630012	1.127389	0.083159	-0.606498	1.068273	0.076015				-0.482501	0.746897	-0.206464																0.490115	0.077321	0.113433
15162	126.350000	-0.648047	0.606719	0.133376				-0.695320	0.621783	-0.064341	-0.718328	0.804628	-0.021681	-0.394641	0.751432	0.206500	-0.630547	1.127331	0.082588	-0.607029	1.068171	0.075599				-0.482592	0.746871	-0.206464																0.490101	0.077320	0.113430
15163	126.358333	-0.648036	0.606595	0.133418				-0.695293	0.621687	-0.064366	-0.718476	0.804496	-0.021706	-0.394742	0.751361	0.206547	-0.631037	1.127252	0.082061	-0.607568	1.068057	0.075189				-0.482638	0.746866	-0.206462																0.490125	0.077307	0.113433
15164	126.366667	-0.648014	0.606472	0.133452				-0.695248	0.621611	-0.064392	-0.718608	0.804367	-0.021737	-0.394850	0.751300	0.206607	-0.631501	1.127162	0.081578	-0.608081	1.067912	0.074801				-0.482650	0.746877	-0.206451																0.490106	0.077319	0.113428
15165	126.375000	-0.647992	0.606367	0.133479				-0.695171	0.621548	-0.064429	-0.718748	0.804224	-0.021775	-0.394938	0.751251	0.206644	-0.631953	1.127053	0.081137	-0.608544	1.067810	0.074464				-0.482621	0.746928	-0.206433																0.490113	0.077323	0.113434
15166	126.383333	-0.647971	0.606283	0.133485				-0.695111	0.621520	-0.064485	-0.718853	0.804092	-0.021828	-0.395024	0.751235	0.206693	-0.632389	1.126965	0.080754	-0.608986	1.067676	0.074122				-0.482565	0.747004	-0.206415																0.490113	0.077317	0.113440
15167	126.391667	-0.647952	0.606213	0.133487				-0.695035	0.621504	-0.064549	-0.718945	0.803999	-0.021894	-0.395118	0.751254	0.206776	-0.632777	1.126850	0.080416	-0.609379	1.067548	0.073847				-0.482480	0.747118	-0.206392																0.490137	0.077313	0.113441
15168	126.400000	-0.647946	0.606162	0.133480				-0.694976	0.621507	-0.064613	-0.719026	0.803928	-0.021960	-0.395208	0.751302	0.206864	-0.633149	1.126727	0.080095	-0.609754	1.067408	0.073590				-0.482377	0.747264	-0.206367																0.490132	0.077321	0.113440
15169	126.408333	-0.647954	0.606142	0.133453				-0.694942	0.621532	-0.064685	-0.719092	0.803888	-0.022032	-0.395268	0.751373	0.206915	-0.633493	1.126610	0.079855	-0.610152	1.067326	0.073377				-0.482257	0.747448	-0.206340																0.490151	0.077307	0.113433
15170	126.416667	-0.647984	0.606138	0.133437				-0.694922	0.621563	-0.064755	-0.719153	0.803873	-0.022113	-0.395341	0.751485	0.206997	-0.633828	1.126485	0.079621	-0.610392	1.067181	0.073120				-0.482130	0.747651	-0.206313																0.490175	0.077288	0.113442
15171	126.425000	-0.648051	0.606156	0.133422				-0.694886	0.621567	-0.064842	-0.719209	0.803891	-0.022192	-0.395394	0.751624	0.207025	-0.634161	1.126336	0.079424	-0.610694	1.067053	0.072904				-0.482014	0.747888	-0.206289																0.490151	0.077303	0.113421
15172	126.433333	-0.648129	0.606181	0.133408				-0.694945	0.621643	-0.064884	-0.719254	0.803928	-0.022270	-0.395462	0.751783	0.207087	-0.634465	1.126209	0.079250	-0.611070	1.067011	0.072822				-0.481900	0.748146	-0.206256																0.490164	0.077303	0.113415
15173	126.441667	-0.648234	0.606209	0.133395				-0.694977	0.621684	-0.064929	-0.719290	0.803993	-0.022344	-0.395532	0.751959	0.207151	-0.634759	1.126106	0.079105	-0.611286	1.066901	0.072593				-0.481807	0.748424	-0.206219																0.490173	0.077304	0.113418
15174	126.450000	-0.648344	0.606234	0.133390				-0.695024	0.621725	-0.064968	-0.719332	0.804071	-0.022420	-0.395605	0.752146	0.207219	-0.635050	1.126011	0.078984	-0.611475	1.066793	0.072417				-0.481721	0.748712	-0.206187																0.490167	0.077309	0.113417
15175	126.458333	-0.648457	0.606250	0.133390				-0.695048	0.621737	-0.065006	-0.719368	0.804141	-0.022497	-0.395685	0.752330	0.207289	-0.635312	1.125920	0.078908	-0.611708	1.066719	0.072351				-0.481656	0.748993	-0.206162																0.490176	0.077310	0.113420
15176	126.466667	-0.648558	0.606260	0.133392				-0.695069	0.621743	-0.065037	-0.719395	0.804206	-0.022573	-0.395766	0.752495	0.207358	-0.635557	1.125838	0.078871	-0.612055	1.066698	0.072391				-0.481613	0.749257	-0.206128																0.490193	0.077301	0.113425
15177	126.475000	-0.648641	0.606270	0.133402				-0.695096	0.621764	-0.065041	-0.719417	0.804280	-0.022650	-0.395835	0.752641	0.207430	-0.635764	1.125661	0.078738	-0.612214	1.066627	0.072356				-0.481578	0.749496	-0.206091																0.490168	0.077319	0.113414
15178	126.483333	-0.648729	0.606248	0.133423				-0.695113	0.621771	-0.065036	-0.719434	0.804374	-0.022721	-0.395903	0.752753	0.207498	-0.635998	1.125566	0.078802	-0.612484	1.066587	0.072415				-0.481552	0.749719	-0.206060																0.490186	0.077298	0.113420
15179	126.491667	-0.648778	0.606215	0.133437				-0.695115	0.621753	-0.065056	-0.719450	0.804418	-0.022798	-0.395981	0.752845	0.207597	-0.636241	1.125484	0.078913	-0.612595	1.066478	0.072476				-0.481527	0.749910	-0.206027																0.490181	0.077301	0.113407
15180	126.500000	-0.648821	0.606190	0.133457				-0.695108	0.621735	-0.065072	-0.719466	0.804452	-0.022873	-0.396036	0.752896	0.207657	-0.636442	1.125384	0.079022	-0.612735	1.066385	0.072540				-0.481511	0.750074	-0.205996																0.490197	0.077292	0.113408
15181	126.508333	-0.648846	0.606153	0.133470				-0.695092	0.621704	-0.065084	-0.719489	0.804471	-0.022933	-0.396095	0.752921	0.207727	-0.636643	1.125258	0.079171	-0.612900	1.066265	0.072643				-0.481497	0.750211	-0.205947																0.490199	0.077290	0.113409
15182	126.516667	-0.648854	0.606103	0.133501				-0.695073	0.621682	-0.065090	-0.719519	0.804472	-0.022981	-0.396143	0.752919	0.207792	-0.636830	1.125152	0.079363	-0.613171	1.066210	0.072843				-0.481472	0.750329	-0.205905																0.490207	0.077285	0.113411
15183	126.525000	-0.648837	0.606037	0.133533				-0.695028	0.621624	-0.065122	-0.719551	0.804446	-0.023009	-0.396186	0.752894	0.207858	-0.636993	1.124995	0.079539	-0.613295	1.066057	0.073020				-0.481433	0.750428	-0.205863																0.490198	0.077318	0.113403
15184	126.533333	-0.648790	0.605981	0.133562				-0.694991	0.621608	-0.065123	-0.719590	0.804414	-0.023024	-0.396215	0.752851	0.207924	-0.637142	1.124836	0.079737	-0.613306	1.065890	0.073095				-0.481389	0.750514	-0.205821																0.490215	0.077305	0.113412
15185	126.541667	-0.648782	0.605916	0.133602				-0.694918	0.621581	-0.065122	-0.719631	0.804358	-0.023023	-0.396242	0.752788	0.207988	-0.637289	1.124663	0.079967	-0.613452	1.065738	0.073270				-0.481325	0.750583	-0.205775																0.490211	0.077320	0.113415
15186	126.550000	-0.648725	0.605844	0.133638				-0.694878	0.621567	-0.065139	-0.719675	0.804296	-0.023014	-0.396255	0.752717	0.208048	-0.637436	1.124520	0.080250	-0.613538	1.065572	0.073445				-0.481256	0.750642	-0.205738																0.490224	0.077320	0.113412
15187	126.558333	-0.648653	0.605770	0.133669				-0.694720	0.621507	-0.065176	-0.719714	0.804220	-0.022996	-0.396254	0.752641	0.208110	-0.637560	1.124317	0.080473	-0.613687	1.065456	0.073682				-0.481186	0.750715	-0.205697																0.490232	0.077313	0.113404
15188	126.566667	-0.648560	0.605704	0.133694				-0.694626	0.621505	-0.065202	-0.719742	0.804139	-0.022969	-0.396240	0.752558	0.208168	-0.637682	1.124148	0.080760	-0.613693	1.065272	0.073830				-0.481112	0.750782	-0.205659																0.490241	0.077301	0.113384
15189	126.575000	-0.648492	0.605658	0.133708				-0.694524	0.621511	-0.065232	-0.719773	0.804061	-0.022934	-0.396211	0.752486	0.208222	-0.637765	1.123969	0.081028	-0.613893	1.065168	0.074107				-0.481029	0.750864	-0.205609																0.490244	0.077308	0.113377
15190	126.583333	-0.648417	0.605616	0.133714				-0.694428	0.621532	-0.065267	-0.719790	0.803972	-0.022892	-0.396147	0.752404	0.208231	-0.637835	1.123791	0.081290	-0.613833	1.064970	0.074248				-0.480955	0.750958	-0.205567																0.490444	0.077232	0.113689
15191	126.591667	-0.648336	0.605581	0.133708				-0.694344	0.621562	-0.065298	-0.719799	0.803924	-0.022843	-0.396086	0.752358	0.208286	-0.637902	1.123642	0.081575	-0.613865	1.064832	0.074463				-0.480870	0.751070	-0.205509																0.490256	0.077309	0.113339
15192	126.600000	-0.648277	0.605569	0.133695				-0.694280	0.621607	-0.065331	-0.719799	0.803888	-0.022780	-0.396016	0.752337	0.208343	-0.637949	1.123497	0.081863	-0.613863	1.064716	0.074687				-0.480791	0.751201	-0.205459																0.490258	0.077320	0.113328
15193	126.608333	-0.648239	0.605573	0.133689				-0.694242	0.621643	-0.065349	-0.719824	0.803892	-0.022698	-0.395931	0.752338	0.208397	-0.637994	1.123362	0.082155	-0.613867	1.064599	0.074880				-0.480719	0.751351	-0.205414																0.490273	0.077324	0.113326
15194	126.616667	-0.648223	0.605584	0.133684				-0.694232	0.621693	-0.065366	-0.719845	0.803917	-0.022614	-0.395844	0.752352	0.208440	-0.638015	1.123210	0.082433	-0.613844	1.064477	0.075095				-0.480661	0.751504	-0.205361																0.490243	0.077353	0.113297
15195	126.625000	-0.648243	0.605618	0.133677				-0.694249	0.621743	-0.065369	-0.719840	0.803957	-0.022534	-0.395764	0.752374	0.208474	-0.638018	1.123078	0.082681	-0.613788	1.064402	0.075266				-0.480616	0.751675	-0.205316																0.490267	0.077343	0.113305
15196	126.633333	-0.648282	0.605662	0.133677				-0.694291	0.621799	-0.065360	-0.719840	0.804019	-0.022453	-0.395679	0.752396	0.208504	-0.638010	1.122956	0.082943	-0.613696	1.064313	0.075446				-0.480593	0.751850	-0.205268																0.490257	0.077352	0.113271
15197	126.641667	-0.648340	0.605698	0.133671				-0.694350	0.621843	-0.065341	-0.719840	0.804093	-0.022377	-0.395609	0.752399	0.208517	-0.638000	1.122739	0.083146	-0.613579	1.064139	0.075574				-0.480594	0.752010	-0.205224																0.490360	0.077315	0.113424
15198	126.650000	-0.648408	0.605733	0.133672				-0.694441	0.621925	-0.065279	-0.719846	0.804187	-0.022298	-0.395550	0.752398	0.208535	-0.637994	1.122562	0.083366	-0.613444	1.064002	0.075681				-0.480617	0.752152	-0.205180																0.490244	0.077362	0.113245
15199	126.658333	-0.648474	0.605768	0.133678				-0.694518	0.621956	-0.065232	-0.719868	0.804305	-0.022233	-0.395502	0.752372	0.208545	-0.637945	1.122334	0.083538	-0.613300	1.063839	0.075796				-0.480660	0.752260	-0.205135																0.490282	0.077340	0.113257
15200	126.666667	-0.648533	0.605786	0.133694				-0.694592	0.621962	-0.065173	-0.719899	0.804469	-0.022154	-0.395474	0.752323	0.208558	-0.637894	1.122050	0.083705	-0.613150	1.063658	0.075906				-0.480723	0.752345	-0.205099																0.490280	0.077338	0.113250
15201	126.675000	-0.648603	0.605792	0.133718				-0.694669	0.621952	-0.065107	-0.719943	0.804546	-0.022086	-0.395466	0.752244	0.208574	-0.637841	1.121764	0.083851	-0.612948	1.063415	0.075958				-0.480804	0.752372	-0.205054																0.490253	0.077365	0.113227
15202	126.683333	-0.648643	0.605773	0.133750				-0.694802	0.621949	-0.065029	-0.719982	0.804674	-0.022023	-0.395476	0.752143	0.208600	-0.637779	1.121406	0.083948	-0.612741	1.063138	0.076002				-0.480898	0.752366	-0.205017																0.490274	0.077354	0.113241
15203	126.691667	-0.648697	0.605737	0.133792				-0.694884	0.621894	-0.064965	-0.720019	0.804743	-0.021959	-0.395507	0.751999	0.208628	-0.637697	1.120996	0.083992	-0.612509	1.062800	0.075959				-0.480997	0.752299	-0.204978																0.490280	0.077346	0.113226
15204	126.700000	-0.648750	0.605687	0.133845				-0.694908	0.621796	-0.064898	-0.720051	0.804815	-0.021897	-0.395551	0.751825	0.208651	-0.637630	1.120503	0.083989	-0.612254	1.062426	0.075915				-0.481095	0.752187	-0.204938																0.490246	0.077372	0.113206
15205	126.708333	-0.648770	0.605603	0.133903				-0.695052	0.621736	-0.064832	-0.720086	0.804858	-0.021841	-0.395607	0.751611	0.208687	-0.637578	1.119973	0.083966	-0.612000	1.061974	0.075795				-0.481185	0.752026	-0.204897																0.490245	0.077381	0.113196
15206	126.716667	-0.648806	0.605514	0.133965				-0.695133	0.621644	-0.064764	-0.720115	0.804896	-0.021786	-0.395662	0.751380	0.208721	-0.637522	1.119365	0.083846	-0.611744	1.061502	0.075600				-0.481265	0.751830	-0.204863																0.490276	0.077365	0.113203
15207	126.725000	-0.648838	0.605419	0.134040				-0.695205	0.621552	-0.064693	-0.720139	0.804909	-0.021731	-0.395726	0.751126	0.208777	-0.637506	1.118736	0.083684	-0.611506	1.060972	0.075361				-0.481305	0.751584	-0.204834																0.490263	0.077375	0.113190
15208	126.733333	-0.648870	0.605315	0.134118				-0.695263	0.621457	-0.064629	-0.720160	0.804907	-0.021684	-0.395776	0.750859	0.208804	-0.637480	1.118069	0.083463	-0.611263	1.060399	0.075072				-0.481322	0.751318	-0.204802																0.490243	0.077393	0.113169
15209	126.741667	-0.648888	0.605195	0.134202				-0.695278	0.621338	-0.064597	-0.720175	0.804892	-0.021644	-0.395824	0.750593	0.208845	-0.637484	1.117344	0.083193	-0.611063	1.059832	0.074779				-0.481305	0.751046	-0.204780																0.490258	0.077382	0.113173
15210	126.750000	-0.648890	0.605095	0.134276				-0.695318	0.621301	-0.064515	-0.720179	0.804869	-0.021615	-0.395863	0.750356	0.208887	-0.637497	1.116615	0.082899	-0.610846	1.059211	0.074451				-0.481266	0.750771	-0.204750																0.490234	0.077400	0.113164
15211	126.758333	-0.648875	0.605000	0.134330				-0.695311	0.621250	-0.064477	-0.720176	0.804832	-0.021601	-0.395897	0.750166	0.208976	-0.637487	1.115877	0.082590	-0.610605	1.058608	0.074115				-0.481189	0.750507	-0.204715																0.490237	0.077407	0.113160
15212	126.766667	-0.648848	0.604928	0.134371				-0.695267	0.621172	-0.064479	-0.720166	0.804794	-0.021606	-0.395901	0.749992	0.209023	-0.637463	1.115122	0.082244	-0.610359	1.057979	0.073711				-0.481087	0.750253	-0.204682																0.490416	0.077349	0.113467
15213	126.775000	-0.648802	0.604886	0.134390				-0.695236	0.621162	-0.064462	-0.720129	0.804759	-0.021617	-0.395883	0.749843	0.209076	-0.637463	1.114373	0.081912	-0.610161	1.057387	0.073402				-0.480964	0.750026	-0.204662																0.490259	0.077384	0.113158
15214	126.783333	-0.648747	0.604863	0.134399				-0.695176	0.621131	-0.064480	-0.720087	0.804734	-0.021640	-0.395851	0.749731	0.209128	-0.637478	1.113698	0.081583	-0.609963	1.056843	0.073066				-0.480823	0.749819	-0.204633																0.490277	0.077356	0.113171
15215	126.791667	-0.648703	0.604871	0.134390				-0.695117	0.621161	-0.064478	-0.720039	0.804739	-0.021679	-0.395804	0.749658	0.209181	-0.637533	1.113129	0.081266	-0.609843	1.056371	0.072696				-0.480676	0.749640	-0.204616																0.490269	0.077380	0.113154
15216	126.800000	-0.648660	0.604890	0.134377				-0.695096	0.621162	-0.064527	-0.719974	0.804762	-0.021721	-0.395748	0.749615	0.209228	-0.637596	1.112654	0.080967	-0.609772	1.055980	0.072362				-0.480524	0.749483	-0.204602																0.490255	0.077390	0.113137
15217	126.808333	-0.648633	0.604926	0.134350				-0.695089	0.621215	-0.064543	-0.719899	0.804819	-0.021773	-0.395679	0.749626	0.209274	-0.637667	1.112337	0.080671	-0.609752	1.055743	0.072006				-0.480355	0.749377	-0.204595																0.490272	0.077386	0.113153
15218	126.816667	-0.648614	0.604975	0.134322				-0.695092	0.621269	-0.064558	-0.719821	0.804883	-0.021833	-0.395609	0.749656	0.209297	-0.637777	1.112099	0.080363	-0.609774	1.055567	0.071619				-0.480200	0.749310	-0.204582																0.490259	0.077403	0.113158
15219	126.825000	-0.648648	0.605047	0.134294				-0.695085	0.621304	-0.064596	-0.719721	0.805018	-0.021909	-0.395545	0.749729	0.209312	-0.637901	1.111933	0.080068	-0.609842	1.055440	0.071262				-0.480063	0.749285	-0.204580																0.490251	0.077421	0.113155
15220	126.833333	-0.648698	0.605129	0.134262				-0.695101	0.621371	-0.064609	-0.719630	0.805155	-0.021988	-0.395492	0.749810	0.209310	-0.638049	1.111766	0.079782	-0.609917	1.055345	0.070878				-0.479945	0.749302	-0.204591																0.490241	0.077436	0.113143
15221	126.841667	-0.648746	0.605219	0.134222				-0.695154	0.621452	-0.064650	-0.719492	0.805295	-0.022095	-0.395447	0.749914	0.209305	-0.638172	1.111569	0.079489	-0.609944	1.055240	0.070516				-0.479831	0.749352	-0.204600																0.490256	0.077423	0.113140
15222	126.850000	-0.648811	0.605337	0.134178				-0.695175	0.621523	-0.064678	-0.719380	0.805516	-0.022180	-0.395409	0.750000	0.209288	-0.638334	1.111360	0.079240	-0.609967	1.055104	0.070153				-0.479743	0.749431	-0.204622																0.490250	0.077416	0.113140
15223	126.858333	-0.648856	0.605431	0.134131				-0.695178	0.621583	-0.064714	-0.719258	0.805687	-0.022276	-0.395383	0.750075	0.209257	-0.638423	1.111209	0.079056	-0.610111	1.054964	0.069857				-0.479661	0.749521	-0.204656																0.490264	0.077405	0.113121
15224	126.866667	-0.648887	0.605533	0.134087				-0.695186	0.621666	-0.064716	-0.719127	0.805843	-0.022377	-0.395361	0.750127	0.209220	-0.638416	1.111158	0.078941	-0.609876	1.055016	0.069770				-0.479595	0.749620	-0.204701																0.490268	0.077399	0.113109
15225	126.875000	-0.648906	0.605631	0.134049				-0.695185	0.621741	-0.064731	-0.718981	0.806039	-0.022478	-0.395343	0.750151	0.209185	-0.638365	1.111165	0.078883	-0.609740	1.055076	0.069778				-0.479535	0.749721	-0.204743																0.490261	0.077403	0.113098
15226	126.883333	-0.648919	0.605733	0.134008				-0.695167	0.621810	-0.064747	-0.718855	0.806236	-0.022580	-0.395308	0.750122	0.209101	-0.638308	1.111179	0.078853	-0.609638	1.055122	0.069782				-0.479472	0.749821	-0.204796																0.490262	0.077400	0.113099
15227	126.891667	-0.648897	0.605804	0.133971				-0.695133	0.621865	-0.064769	-0.718696	0.806388	-0.022696	-0.395308	0.750085	0.209101	-0.638235	1.111215	0.078851	-0.609504	1.055157	0.069838				-0.479399	0.749901	-0.204855																0.490350	0.077383	0.113245
15228	126.900000	-0.648869	0.605873	0.133929				-0.695093	0.621914	-0.064797	-0.718570	0.806524	-0.022791	-0.395287	0.749998	0.209045	-0.638145	1.111216	0.078870	-0.609360	1.055187	0.069925				-0.479316	0.749974	-0.204910																0.490268	0.077427	0.113103
15229	126.908333	-0.648817	0.605924	0.133886				-0.695038	0.621951	-0.064828	-0.718459	0.806683	-0.022868	-0.395266	0.749887	0.209001	-0.638016	1.111160	0.078928	-0.609164	1.055165	0.070027				-0.479213	0.750020	-0.204970																0.490249	0.077439	0.113103
15230	126.916667	-0.648771	0.605960	0.133845				-0.694970	0.621980	-0.064864	-0.718342	0.806755	-0.022951	-0.395231	0.749757	0.208918	-0.637839	1.111076	0.079043	-0.608846	1.054951	0.069956				-0.479097	0.750050	-0.205034																0.490245	0.077446	0.113101
15231	126.925000	-0.648688	0.605982	0.133812				-0.694899	0.622014	-0.064904	-0.718217	0.806809	-0.023025	-0.395210	0.749614	0.208893	-0.637634	1.110970	0.079204	-0.608443	1.054906	0.070168				-0.478961	0.750053	-0.205105																0.490250	0.077443	0.113095
15232	126.933333	-0.648609	0.605994	0.133779				-0.694755	0.621999	-0.064944	-0.718105	0.806846	-0.023090	-0.395168	0.749465	0.208834	-0.637401	1.110845	0.079410	-0.608321	1.054924	0.070577				-0.478815	0.750049	-0.205158																0.490267	0.077440	0.113092
15233	126.941667	-0.648527	0.605997	0.133754				-0.694658	0.622016	-0.064983	-0.717980	0.806847	-0.023162	-0.395124	0.749313	0.208821	-0.637103	1.110693	0.079723	-0.607976	1.054811	0.070871				-0.478664	0.750012	-0.205218																0.490259	0.077437	0.113089
15234	126.950000	-0.648435	0.605986	0.133727				-0.694546	0.622028	-0.065028	-0.717847	0.806833	-0.023235	-0.395053	0.749160	0.208766	-0.636796	1.110551	0.080125	-0.607577	1.054675	0.071204				-0.478510	0.749959	-0.205273																0.490267	0.077416	0.113075
15235	126.958333	-0.648325	0.605981	0.133702				-0.694423	0.622050	-0.065075	-0.717732	0.806823	-0.023304	-0.394971	0.749017	0.208736	-0.636394	1.110357	0.080576	-0.606944	1.054404	0.071432				-0.478354	0.749899	-0.205322																0.490262	0.077418	0.113081
15236	126.966667	-0.648209	0.605981	0.133660				-0.694281	0.622077	-0.065129	-0.717618	0.806826	-0.023370	-0.394888	0.748897	0.208708	-0.635963	1.110144	0.081085	-0.606639	1.054407	0.072063				-0.478194	0.749845	-0.205373																0.490273	0.077420	0.113079
15237	126.975000	-0.648089	0.606003	0.133612				-0.694120	0.622100	-0.065200	-0.717499	0.806829	-0.023436	-0.394779	0.748786	0.208680	-0.635518	1.109958	0.081708	-0.606118	1.054250	0.072533				-0.478034	0.749787	-0.205406																0.490278	0.077415	0.113084
15238	126.983333	-0.647971	0.606039	0.133549				-0.693988	0.622175	-0.065251	-0.717375	0.806841	-0.023509	-0.394666	0.748697	0.208659	-0.635033	1.109801	0.082386	-0.605572	1.054117	0.073022				-0.477871	0.749757	-0.205439																0.490277	0.077420	0.113080
15239	126.991667	-0.647856	0.606095	0.133479				-0.693829	0.622229	-0.065320	-0.717264	0.806876	-0.023566	-0.394545	0.748642	0.208644	-0.634493	1.109681	0.083124	-0.605008	1.054043	0.073572				-0.477714	0.749747	-0.205460																0.490271	0.077424	0.113087
15240	127.000000	-0.647758	0.606179	0.133400				-0.693685	0.622293	-0.065392	-0.717154	0.806922	-0.023614	-0.394421	0.748619	0.208635	-0.633901	1.109646	0.083939	-0.604412	1.054032	0.074189				-0.477556	0.749764	-0.205478																0.490270	0.077433	0.113094
15241	127.008333	-0.647679	0.606266	0.133336				-0.693628	0.622396	-0.065456	-0.717000	0.806966	-0.023679	-0.394310	0.748619	0.208617	-0.633343	1.109772	0.085000	-0.603780	1.054057	0.074836				-0.477410	0.749819	-0.205495																0.490269	0.077431	0.113089
15242	127.016667	-0.647614	0.606360	0.133283				-0.693539	0.622479	-0.065517	-0.716888	0.807042	-0.023714	-0.394201	0.748657	0.208606	-0.632683	1.109852	0.085935	-0.603135	1.054116	0.075538				-0.477270	0.749901	-0.205510																0.490275	0.077423	0.113087
15243	127.025000	-0.647598	0.606473	0.133233				-0.693504	0.622580	-0.065563	-0.716783	0.807144	-0.023736	-0.394120	0.748742	0.208625	-0.631971	1.109980	0.086878	-0.602463	1.054257	0.076292				-0.477149	0.750004	-0.205523																0.490270	0.077422	0.113091
15244	127.033333	-0.647599	0.606586	0.133203				-0.693492	0.622684	-0.065598	-0.716680	0.807264	-0.023750	-0.394025	0.748827	0.208603	-0.631225	1.110147	0.087855	-0.601789	1.054429	0.077037				-0.477047	0.750110	-0.205536																0.490270	0.077422	0.113086
15245	127.041667	-0.647635	0.606706	0.133171				-0.693504	0.622799	-0.065623	-0.716589	0.807417	-0.023756	-0.393940	0.748930	0.208580	-0.630461	1.110348	0.088849	-0.601149	1.054581	0.077807				-0.476986	0.750248	-0.205537																0.490360	0.077393	0.113244
15246	127.050000	-0.647690	0.606829	0.133155				-0.693525	0.622903	-0.065631	-0.716490	0.807589	-0.023752	-0.393855	0.749020	0.208537	-0.629664	1.110524	0.089825	-0.600391	1.054790	0.078598				-0.476948	0.750383	-0.205553																0.490271	0.077423	0.113090
15247	127.058333	-0.647745	0.606929	0.133141				-0.693554	0.622995	-0.065632	-0.716415	0.807745	-0.023747	-0.393776	0.749103	0.208502	-0.628832	1.110683	0.090772	-0.599672	1.054987	0.079352				-0.476930	0.750507	-0.205554																0.490279	0.077423	0.113090
15248	127.066667	-0.647804	0.607028	0.133136				-0.693584	0.623069	-0.065623	-0.716341	0.807894	-0.023730	-0.393692	0.749156	0.208434	-0.628023	1.110909	0.091779	-0.598929	1.055167	0.080119				-0.476949	0.750605	-0.205572																0.490282	0.077418	0.113084
15249	127.075000	-0.647854	0.607110	0.133143				-0.693615	0.623115	-0.065598	-0.716277	0.808032	-0.023709	-0.393622	0.749201	0.208419	-0.627127	1.111101	0.092615	-0.598218	1.055382	0.080888				-0.476990	0.750698	-0.205589																0.490283	0.077413	0.113077
15250	127.083333	-0.647887	0.607174	0.133156				-0.693636	0.623138	-0.065570	-0.716223	0.808152	-0.023681	-0.393561	0.749213	0.208398	-0.626301	1.111420	0.093515	-0.597492	1.055609	0.081580				-0.477047	0.750751	-0.205599																0.490281	0.077421	0.113074
15251	127.091667	-0.647914	0.607214	0.133173				-0.693662	0.623141	-0.065532	-0.716174	0.808249	-0.023641	-0.393486	0.749192	0.208369	-0.625444	1.111814	0.094357	-0.596908	1.055877	0.082430				-0.477122	0.750759	-0.205608																0.490276	0.077426	0.113067
15252	127.100000	-0.647924	0.607245	0.133201				-0.693742	0.623182	-0.065482	-0.716148	0.808378	-0.023586	-0.393411	0.749138	0.208344	-0.624679	1.112138	0.095165	-0.596272	1.056137	0.083150				-0.477200	0.750727	-0.205612																0.490270	0.077428	0.113056
15253	127.108333	-0.647923	0.607257	0.133231				-0.693726	0.623141	-0.065441	-0.716097	0.808416	-0.023539	-0.393339	0.749050	0.208314	-0.623914	1.112465	0.095893	-0.595670	1.056371	0.083766				-0.477279	0.750655	-0.205618																0.490275	0.077436	0.113059
15254	127.116667	-0.647905	0.607246	0.133266				-0.693706	0.623097	-0.065399	-0.716090	0.808450	-0.023456	-0.393266	0.748943	0.208282	-0.623200	1.112734	0.096548	-0.595163	1.056609	0.084418				-0.477351	0.750547	-0.205622																0.490280	0.077446	0.113067
15255	127.125000	-0.647872	0.607223	0.133303				-0.693756	0.623114	-0.065333	-0.716083	0.808450	-0.023381	-0.393185	0.748810	0.208250	-0.622611	1.112928	0.097195	-0.594717	1.056707	0.084917				-0.477420	0.750402	-0.205619																0.490271	0.077457	0.113059
15256	127.133333	-0.647811	0.607178	0.133348				-0.693714	0.623039	-0.065311	-0.716073	0.808408	-0.023306	-0.393103	0.748670	0.208220	-0.622075	1.113064	0.097789	-0.594294	1.056735	0.085205				-0.477473	0.750239	-0.205629																0.490274	0.077454	0.113058
15257	127.141667	-0.647778	0.607119	0.133388				-0.693698	0.622991	-0.065265	-0.716074	0.808345	-0.023222	-0.393028	0.748535	0.208194	-0.621554	1.113121	0.098215	-0.594023	1.056797	0.085579				-0.477534	0.750062	-0.205628																0.490283	0.077446	0.113047
15258	127.150000	-0.647711	0.607067	0.133433				-0.693725	0.622984	-0.065205	-0.716079	0.808268	-0.023137	-0.392951	0.748415	0.208177	-0.621096	1.113176	0.098612	-0.593653	1.056813	0.085785				-0.477593	0.749874	-0.205624																0.490286	0.077438	0.113037
15259	127.158333	-0.647620	0.607012	0.133473				-0.693617	0.622902	-0.065184	-0.716079	0.808153	-0.023061	-0.392856	0.748306	0.208117	-0.620715	1.113240	0.098959	-0.593430	1.056862	0.086117				-0.477659	0.749698	-0.205627																0.490296	0.077432	0.113022
15260	127.166667	-0.647530	0.606978	0.133506				-0.693556	0.622873	-0.065163	-0.716098	0.808046	-0.022976	-0.392774	0.748219	0.208098	-0.620381	1.113324	0.099233	-0.593194	1.056868	0.086281				-0.477723	0.749530	-0.205624																0.490307	0.077433	0.113010
15261	127.175000	-0.647437	0.606959	0.133515				-0.693501	0.622886	-0.065122	-0.716108	0.807966	-0.022893	-0.392683	0.748172	0.208072	-0.620108	1.113355	0.099347	-0.593007	1.056877	0.086376				-0.477788	0.749387	-0.205626																0.490301	0.077427	0.113002
15262	127.183333	-0.647348	0.606960	0.133521				-0.693425	0.622878	-0.065119	-0.716117	0.807913	-0.022805	-0.392586	0.748149	0.208043	-0.619920	1.113423	0.099412	-0.592913	1.056892	0.086380				-0.477853	0.749277	-0.205624																0.490291	0.077446	0.112998
15263	127.191667	-0.647268	0.606974	0.133515				-0.693374	0.622908	-0.065110	-0.716114	0.807865	-0.022725	-0.392478	0.748160	0.208005	-0.619787	1.113470	0.099329	-0.592888	1.056906	0.086293				-0.477908	0.749195	-0.205630																0.490289	0.077451	0.113000
15264	127.200000	-0.647191	0.607008	0.133509				-0.693339	0.622949	-0.065109	-0.716118	0.807836	-0.022644	-0.392362	0.748208	0.207966	-0.619698	1.113494	0.099150	-0.592871	1.056952	0.086154				-0.477954	0.749148	-0.205632																0.490278	0.077473	0.113000
15265	127.208333	-0.647141	0.607042	0.133503				-0.693349	0.623017	-0.065085	-0.716108	0.807831	-0.022576	-0.392243	0.748302	0.207919	-0.619694	1.113634	0.098964	-0.592991	1.057006	0.085928				-0.477999	0.749128	-0.205643																0.490281	0.077478	0.113005
15266	127.216667	-0.647131	0.607107	0.133504				-0.693384	0.623082	-0.065066	-0.716100	0.807841	-0.022514	-0.392126	0.748424	0.207870	-0.619750	1.113781	0.098721	-0.593182	1.057093	0.085646				-0.478040	0.749137	-0.205656																0.490289	0.077480	0.113000
15267	127.225000	-0.647144	0.607175	0.133497				-0.693420	0.623100	-0.065074	-0.716087	0.807871	-0.022474	-0.392035	0.748594	0.207856	-0.619853	1.113971	0.098423	-0.593235	1.057293	0.085423				-0.478095	0.749156	-0.205686																0.490286	0.077463	0.112989
15268	127.233333	-0.647184	0.607249	0.133491				-0.693499	0.623160	-0.065049	-0.716076	0.807921	-0.022448	-0.391944	0.748760	0.207793	-0.619977	1.114185	0.098054	-0.593405	1.057471	0.085181				-0.478163	0.749194	-0.205712																0.490296	0.077455	0.112980
15269	127.241667	-0.647246	0.607331	0.133486				-0.693574	0.623195	-0.065039	-0.716063	0.808006	-0.022429	-0.391871	0.748933	0.207720	-0.620162	1.114474	0.097685	-0.593648	1.057696	0.084845				-0.478242	0.749234	-0.205757																0.490305	0.077430	0.112968
15270	127.250000	-0.647317	0.607404	0.133482				-0.693685	0.623230	-0.065038	-0.716059	0.808110	-0.022422	-0.391811	0.749112	0.207639	-0.620376	1.114779	0.097294	-0.593955	1.057944	0.084607				-0.478329	0.749269	-0.205800																0.490302	0.077429	0.112961
15271	127.258333	-0.647399	0.607479	0.133478				-0.693792	0.623296	-0.064988	-0.716058	0.808185	-0.022421	-0.391766	0.749293	0.207561	-0.620608	1.115038	0.096829	-0.594204	1.058136	0.084240				-0.478430	0.749300	-0.205836																0.490302	0.077431	0.112960
15272	127.266667	-0.647472	0.607538	0.133473				-0.693876	0.623325	-0.064954	-0.716067	0.808263	-0.022433	-0.391726	0.749447	0.207478	-0.620867	1.115295	0.096370	-0.594539	1.058368	0.083941				-0.478534	0.749319	-0.205874																0.490291	0.077444	0.112961
15273	127.275000	-0.647546	0.607581	0.133465				-0.693953	0.623333	-0.064919	-0.716073	0.808329	-0.022448	-0.391711	0.749568	0.207401	-0.621134	1.115489	0.095868	-0.594839	1.058530	0.083574				-0.478627	0.749309	-0.205909																0.490281	0.077457	0.112980
15274	127.283333	-0.647599	0.607607	0.133463				-0.694008	0.623313	-0.064887	-0.716080	0.808384	-0.022472	-0.391707	0.749668	0.207334	-0.621410	1.115666	0.095364	-0.595095	1.058651	0.083200				-0.478731	0.749275	-0.205948																0.490271	0.077471	0.112984
15275	127.291667	-0.647634	0.607615	0.133459				-0.694060	0.623282	-0.064861	-0.716100	0.808418	-0.022519	-0.391720	0.749722	0.207287	-0.621685	1.115793	0.094853	-0.595401	1.058759	0.082820				-0.478823	0.749215	-0.205992																0.490277	0.077471	0.112990
15276	127.300000	-0.647654	0.607604	0.133451				-0.694100	0.623231	-0.064849	-0.716120	0.808433	-0.022564	-0.391755	0.749744	0.207243	-0.621959	1.115892	0.094325	-0.595705	1.058832	0.082419				-0.478917	0.749125	-0.206038																0.490291	0.077462	0.112993
15277	127.308333	-0.647661	0.607580	0.133448				-0.694126	0.623167	-0.064850	-0.716135	0.808420	-0.022628	-0.391806	0.749723	0.207209	-0.622256	1.115987	0.093815	-0.595994	1.058883	0.082039				-0.478979	0.749017	-0.206090																0.490287	0.077451	0.112982
15278	127.316667	-0.647668	0.607548	0.133446				-0.694140	0.623094	-0.064859	-0.716156	0.808387	-0.022695	-0.391879	0.749672	0.207188	-0.622631	1.115988	0.093299	-0.596301	1.058932	0.081639				-0.479027	0.748895	-0.206136																0.490294	0.077428	0.112981
15279	127.325000	-0.647643	0.607488	0.133437				-0.694158	0.623024	-0.064871	-0.716187	0.808342	-0.022774	-0.391967	0.749586	0.207169	-0.622917	1.116020	0.092767	-0.596597	1.058943	0.081240				-0.479049	0.748755	-0.206179																0.490292	0.077431	0.112968
15280	127.333333	-0.647634	0.607434	0.133429				-0.694166	0.622953	-0.064889	-0.716214	0.808273	-0.022848	-0.392062	0.749471	0.207153	-0.623228	1.116054	0.092261	-0.596903	1.058916	0.080827				-0.479037	0.748627	-0.206224																0.490286	0.077435	0.112971
15281	127.341667	-0.647620	0.607358	0.133419				-0.694148	0.622872	-0.064926	-0.716251	0.808196	-0.022931	-0.392171	0.749344	0.207149	-0.623527	1.116072	0.091732	-0.597230	1.058918	0.080410				-0.479006	0.748499	-0.206262																0.490282	0.077444	0.112973
15282	127.350000	-0.647582	0.607270	0.133410				-0.694113	0.622789	-0.064965	-0.716283	0.808108	-0.023015	-0.392271	0.749194	0.207142	-0.623845	1.116096	0.091251	-0.597520	1.058898	0.080031				-0.478959	0.748393	-0.206295																0.490276	0.077447	0.112976
15283	127.358333	-0.647540	0.607191	0.133400				-0.694066	0.622731	-0.065000	-0.716316	0.808027	-0.023106	-0.392373	0.749050	0.207147	-0.624139	1.116114	0.090764	-0.597882	1.058891	0.079624				-0.478884	0.748317	-0.206316																0.490266	0.077467	0.112991
15284	127.366667	-0.647485	0.607110	0.133378				-0.693998	0.622684	-0.065042	-0.716330	0.807939	-0.023196	-0.392467	0.748923	0.207152	-0.624423	1.116133	0.090275	-0.598205	1.058903	0.079286				-0.478799	0.748260	-0.206355																0.490250	0.077484	0.112998
15285	127.375000	-0.647426	0.607055	0.133350				-0.693909	0.622650	-0.065093	-0.716344	0.807854	-0.023296	-0.392567	0.748811	0.207169	-0.624730	1.116226	0.089892	-0.598519	1.058926	0.078974				-0.478698	0.748232	-0.206381																0.490248	0.077477	0.113000
15286	127.383333	-0.647362	0.607012	0.133312				-0.693590	0.622626	-0.065060	-0.716348	0.807767	-0.023392	-0.392659	0.748732	0.207190	-0.625011	1.116312	0.089509	-0.598822	1.058972	0.078654				-0.478588	0.748235	-0.206412																0.490255	0.077464	0.112988
15287	127.391667	-0.647308	0.606993	0.133260				-0.693662	0.622586	-0.065238	-0.716332	0.807694	-0.023496	-0.392731	0.748692	0.207205	-0.625256	1.116399	0.089117	-0.599089	1.059032	0.078403				-0.478457	0.748273	-0.206441																0.490260	0.077454	0.112988
15288	127.400000	-0.647261	0.606994	0.133205				-0.693584	0.622602	-0.065310	-0.716317	0.807654	-0.023591	-0.392795	0.748690	0.207229	-0.625490	1.116523	0.088792	-0.599366	1.059106	0.078154				-0.478319	0.748336	-0.206470																0.490242	0.077449	0.112984
15289	127.408333	-0.647240	0.607020	0.133150				-0.693543	0.622650	-0.065383	-0.716296	0.807632	-0.023678	-0.392846	0.748722	0.207239	-0.625733	1.116691	0.088524	-0.599621	1.059209	0.077904				-0.478180	0.748431	-0.206495																0.490260	0.077444	0.112991
15290	127.416667	-0.647238	0.607057	0.133096				-0.693520	0.622697	-0.065441	-0.716239	0.807622	-0.023775	-0.392886	0.748786	0.207244	-0.625937	1.116842	0.088195	-0.599851	1.059340	0.077668				-0.478046	0.748543	-0.206517																0.490248	0.077450	0.112989
15291	127.425000	-0.647278	0.607109	0.133050				-0.693536	0.622759	-0.065499	-0.716248	0.807655	-0.023843	-0.392921	0.748874	0.207235	-0.626114	1.117013	0.087894	-0.600074	1.059494	0.077499				-0.477941	0.748677	-0.206521																0.490250	0.077453	0.113000
15292	127.433333	-0.647330	0.607166	0.133005				-0.693571	0.622816	-0.065543	-0.716258	0.807725	-0.023897	-0.392950	0.748983	0.207227	-0.626294	1.117217	0.087656	-0.600280	1.059640	0.077345				-0.477853	0.748809	-0.206544																0.490235	0.077460	0.113001
15293	127.441667	-0.647406	0.607238	0.132974				-0.693620	0.622869	-0.065577	-0.716201	0.807798	-0.023980	-0.392978	0.749108	0.207209	-0.626468	1.117445	0.087444	-0.600473	1.059832	0.077201				-0.477791	0.748947	-0.206548																0.490241	0.077465	0.113014
15294	127.450000	-0.647503	0.607297	0.132947				-0.693726	0.622936	-0.065595	-0.716192	0.807883	-0.024035	-0.393005	0.749225	0.207194	-0.626638	1.117632	0.087212	-0.600644	1.060006	0.077064				-0.477761	0.749073	-0.206563																0.490233	0.077468	0.113016
15295	127.458333	-0.647601	0.607355	0.132938				-0.693739	0.622943	-0.065609	-0.716229	0.807993	-0.024062	-0.393030	0.749338	0.207176	-0.626716	1.117768	0.086965	-0.600793	1.060099	0.076937				-0.477758	0.749181	-0.206582																0.490225	0.077478	0.113009
15296	127.466667	-0.647703	0.607404	0.132935				-0.693853	0.622988	-0.065606	-0.716185	0.808058	-0.024120	-0.393052	0.749433	0.207163	-0.626857	1.117919	0.086786	-0.600891	1.060214	0.076838				-0.477780	0.749264	-0.206594																0.490227	0.077469	0.113008
15297	127.475000	-0.647791	0.607437	0.132939				-0.693686	0.622995	-0.065488	-0.716182	0.808126	-0.024152	-0.393061	0.749498	0.207143	-0.626930	1.118038	0.086609	-0.600948	1.060360	0.076764				-0.477825	0.749312	-0.206598																0.490222	0.077463	0.112992
15298	127.483333	-0.647873	0.607446	0.132953				-0.693733	0.622970	-0.065471	-0.716186	0.808183	-0.024175	-0.393080	0.749538	0.207152	-0.626987	1.118132	0.086443	-0.600962	1.060452	0.076770				-0.477887	0.749323	-0.206596																0.490227	0.077460	0.112992
15299	127.491667	-0.647936	0.607428	0.132987				-0.693900	0.622939	-0.065490	-0.716209	0.808226	-0.024194	-0.393062	0.749530	0.207125	-0.627032	1.118106	0.086306	-0.601017	1.060418	0.076686				-0.477958	0.749288	-0.206583																0.490228	0.077455	0.112989
15300	127.500000	-0.647995	0.607386	0.133033				-0.693821	0.622892	-0.065414	-0.716237	0.808253	-0.024208	-0.393048	0.749488	0.207127	-0.627103	1.117986	0.086210	-0.601024	1.060309	0.076628				-0.478038	0.749218	-0.206566																0.490224	0.077468	0.112995
15301	127.508333	-0.648055	0.607331	0.133093				-0.693860	0.622832	-0.065381	-0.716281	0.808250	-0.024211	-0.393020	0.749397	0.207155	-0.627147	1.117798	0.086133	-0.601002	1.060129	0.076576				-0.478103	0.749099	-0.206557																0.490229	0.077465	0.112986
15302	127.516667	-0.648110	0.607262	0.133154				-0.693901	0.622763	-0.065347	-0.716368	0.808247	-0.024191	-0.392967	0.749276	0.207149	-0.627135	1.117516	0.086048	-0.600945	1.059930	0.076530				-0.478164	0.748957	-0.206547																0.490233	0.077464	0.112998
15303	127.525000	-0.648167	0.607187	0.133216				-0.694065	0.622686	-0.065366	-0.716396	0.808203	-0.024187	-0.392891	0.749109	0.207134	-0.627115	1.117226	0.086022	-0.600837	1.059667	0.076503				-0.478213	0.748791	-0.206536																0.490229	0.077476	0.112992
15304	127.533333	-0.648217	0.607102	0.133285				-0.694231	0.622598	-0.065388	-0.716465	0.808169	-0.024157	-0.392799	0.748905	0.207109	-0.627072	1.116895	0.086019	-0.600688	1.059359	0.076484				-0.478258	0.748617	-0.206529																0.490234	0.077473	0.113000
15305	127.541667	-0.648264	0.606987	0.133332				-0.694266	0.622492	-0.065354	-0.716516	0.808120	-0.024125	-0.392698	0.748669	0.207071	-0.626972	1.116477	0.086047	-0.600486	1.058996	0.076456				-0.478303	0.748429	-0.206534																0.490226	0.077479	0.112993
15306	127.550000	-0.648289	0.606910	0.133398				-0.694303	0.622387	-0.065326	-0.716559	0.808052	-0.024086	-0.392580	0.748416	0.206992	-0.626863	1.116083	0.086105	-0.600261	1.058650	0.076433				-0.478356	0.748232	-0.206543																0.490240	0.077475	0.112989
15307	127.558333	-0.648305	0.606819	0.133447				-0.694327	0.622291	-0.065299	-0.716589	0.808022	-0.024037	-0.392474	0.748149	0.206923	-0.626713	1.115674	0.086164	-0.600038	1.058320	0.076477				-0.478424	0.748043	-0.206547																0.490242	0.077464	0.112987
15308	127.566667	-0.648305	0.606744	0.133492				-0.694337	0.622216	-0.065272	-0.716610	0.807999	-0.023984	-0.392387	0.747891	0.206883	-0.626561	1.115299	0.086260	-0.599801	1.058007	0.076509				-0.478490	0.747862	-0.206564																0.490242	0.077465	0.112978
15309	127.575000	-0.648289	0.606684	0.133522				-0.694327	0.622165	-0.065253	-0.716633	0.808020	-0.023922	-0.392281	0.747634	0.206798	-0.626368	1.114945	0.086398	-0.599540	1.057678	0.076527				-0.478551	0.747700	-0.206592																0.490238	0.077463	0.112982
15310	127.583333	-0.648262	0.606652	0.133537				-0.694311	0.622141	-0.065236	-0.716644	0.808037	-0.023865	-0.392162	0.747378	0.206669	-0.626143	1.114612	0.086536	-0.599262	1.057408	0.076579				-0.478608	0.747555	-0.206627																0.490237	0.077468	0.112979
15311	127.591667	-0.648242	0.606665	0.133544				-0.694295	0.622146	-0.065235	-0.716622	0.808088	-0.023810	-0.392046	0.747167	0.206578	-0.625887	1.114349	0.086723	-0.598941	1.057187	0.076681				-0.478667	0.747455	-0.206674																0.490244	0.077455	0.112973
15312	127.600000	-0.648219	0.606703	0.133535				-0.694281	0.622169	-0.065246	-0.716589	0.808166	-0.023757	-0.391916	0.746975	0.206480	-0.625613	1.114119	0.086940	-0.598612	1.057007	0.076781				-0.478715	0.747382	-0.206720																0.490240	0.077458	0.112973
15313	127.608333	-0.648212	0.606773	0.133518				-0.694282	0.622215	-0.065268	-0.716530	0.808275	-0.023714	-0.391794	0.746845	0.206412	-0.625327	1.113949	0.087151	-0.598275	1.056870	0.076930				-0.478759	0.747361	-0.206783																0.490240	0.077470	0.112971
15314	127.616667	-0.648210	0.606854	0.133487				-0.694293	0.622277	-0.065291	-0.716476	0.808460	-0.023659	-0.391656	0.746756	0.206304	-0.625042	1.113842	0.087391	-0.597952	1.056789	0.077069				-0.478795	0.747385	-0.206848																0.490241	0.077467	0.112970
15315	127.625000	-0.648234	0.606973	0.133458				-0.694325	0.622362	-0.065314	-0.716431	0.808617	-0.023608	-0.391534	0.746728	0.206219	-0.624724	1.113750	0.087611	-0.597679	1.056731	0.077198				-0.478819	0.747448	-0.206904																0.490232	0.077473	0.112966
15316	127.633333	-0.648265	0.607096	0.133422				-0.694356	0.622455	-0.065332	-0.716350	0.808796	-0.023579	-0.391414	0.746734	0.206133	-0.624424	1.113728	0.087857	-0.597278	1.056732	0.077397				-0.478838	0.747549	-0.206953																0.490235	0.077476	0.112972
15317	127.641667	-0.648311	0.607229	0.133389				-0.694390	0.622566	-0.065345	-0.716274	0.808993	-0.023560	-0.391303	0.746772	0.206048	-0.624108	1.113729	0.088100	-0.596983	1.056759	0.077533				-0.478850	0.747675	-0.207001																0.490224	0.077493	0.112979
15318	127.650000	-0.648350	0.607364	0.133363				-0.694413	0.622680	-0.065353	-0.716179	0.809195	-0.023554	-0.391191	0.746834	0.205969	-0.623817	1.113780	0.088364	-0.596676	1.056801	0.077663				-0.478864	0.747811	-0.207051																0.490234	0.077479	0.112983
15319	127.658333	-0.648386	0.607494	0.133330				-0.694428	0.622788	-0.065352	-0.716054	0.809424	-0.023576	-0.391089	0.746898	0.205885	-0.623523	1.113860	0.088601	-0.596379	1.056935	0.077835				-0.478872	0.747943	-0.207104																0.490224	0.077484	0.112984
15320	127.666667	-0.648404	0.607618	0.133292				-0.694432	0.622883	-0.065354	-0.715948	0.809611	-0.023600	-0.390984	0.746970	0.205813	-0.623238	1.113955	0.088822	-0.596103	1.057030	0.077961				-0.478879	0.748068	-0.207156																0.490227	0.077468	0.112980
15321	127.675000	-0.648399	0.607733	0.133264				-0.694414	0.622969	-0.065354	-0.715841	0.809774	-0.023637	-0.390882	0.747024	0.205733	-0.622954	1.114033	0.088956	-0.595859	1.057122	0.078083				-0.478867	0.748171	-0.207205																0.490231	0.077462	0.112983
15322	127.683333	-0.648370	0.607844	0.133237				-0.694381	0.623039	-0.065350	-0.715722	0.809922	-0.023692	-0.390790	0.747075	0.205670	-0.622702	1.114152	0.089098	-0.595665	1.057221	0.078172				-0.478844	0.748258	-0.207249																0.490239	0.077437	0.112976
15323	127.691667	-0.648315	0.607939	0.133200				-0.694326	0.623100	-0.065349	-0.715611	0.810043	-0.023749	-0.390708	0.747109	0.205624	-0.622494	1.114257	0.089198	-0.595486	1.057286	0.078177				-0.478795	0.748324	-0.207289																0.490231	0.077449	0.112973
15324	127.700000	-0.648247	0.608004	0.133173				-0.694096	0.623219	-0.065231	-0.715474	0.810136	-0.023821	-0.390639	0.747130	0.205589	-0.622318	1.114351	0.089266	-0.595354	1.057395	0.078250				-0.478723	0.748372	-0.207322																0.490230	0.077445	0.112978
15325	127.708333	-0.648159	0.608057	0.133144				-0.694049	0.623227	-0.065304	-0.715367	0.810208	-0.023889	-0.390592	0.747132	0.205577	-0.622179	1.114338	0.089277	-0.595233	1.057408	0.078207				-0.478621	0.748396	-0.207349																0.490227	0.077462	0.112990
15326	127.716667	-0.648053	0.608084	0.133115				-0.694076	0.623292	-0.065359	-0.715248	0.810244	-0.023955	-0.390556	0.747114	0.205579	-0.622065	1.114327	0.089248	-0.595114	1.057360	0.078119				-0.478485	0.748396	-0.207366																0.490233	0.077481	0.113009
15327	127.725000	-0.647936	0.608099	0.133090				-0.693956	0.623350	-0.065365	-0.715087	0.810250	-0.024044	-0.390526	0.747067	0.205590	-0.621948	1.114262	0.089169	-0.594988	1.057284	0.078009				-0.478314	0.748374	-0.207393																0.490233	0.077487	0.113015
15328	127.733333	-0.647812	0.608098	0.133070				-0.693843	0.623438	-0.065347	-0.714960	0.810231	-0.024122	-0.390504	0.747005	0.205619	-0.621830	1.114172	0.089002	-0.594897	1.057214	0.077872				-0.478108	0.748322	-0.207417																0.490230	0.077492	0.113022
15329	127.741667	-0.647658	0.608079	0.133058				-0.693665	0.623469	-0.065361	-0.714826	0.810153	-0.024208	-0.390498	0.746930	0.205668	-0.621786	1.114073	0.088811	-0.594864	1.057109	0.077645				-0.477880	0.748243	-0.207431																0.490250	0.077485	0.113017
15330	127.750000	-0.647505	0.608063	0.133039				-0.693472	0.623491	-0.065385	-0.714698	0.810088	-0.024298	-0.390494	0.746852	0.205722	-0.621776	1.113941	0.088596	-0.594817	1.056987	0.077378				-0.477626	0.748145	-0.207447																0.490262	0.077468	0.113009
15331	127.758333	-0.647335	0.608045	0.133018				-0.693287	0.623520	-0.065413	-0.714548	0.810007	-0.024400	-0.390484	0.746768	0.205763	-0.621776	1.113740	0.088270	-0.594784	1.056826	0.077055				-0.477357	0.748050	-0.207461																0.490271	0.077461	0.112991
15332	127.766667	-0.647159	0.608029	0.132992				-0.693091	0.623562	-0.065459	-0.714378	0.809907	-0.024525	-0.390473	0.746693	0.205803	-0.621794	1.113524	0.087906	-0.594715	1.056595	0.076593				-0.477083	0.747951	-0.207477																0.490274	0.077454	0.112970
15333	127.775000	-0.646993	0.608045	0.132957				-0.692885	0.623614	-0.065506	-0.714258	0.809843	-0.024636	-0.390468	0.746639	0.205847	-0.621849	1.113326	0.087514	-0.594717	1.056451	0.076294				-0.476812	0.747876	-0.207475																0.490287	0.077443	0.112964
15334	127.783333	-0.646826	0.608080	0.132914				-0.692690	0.623683	-0.065562	-0.714129	0.809792	-0.024750	-0.390460	0.746593	0.205891	-0.621917	1.113099	0.087070	-0.594689	1.056253	0.075882				-0.476545	0.747805	-0.207474																0.490289	0.077445	0.112961
15335	127.791667	-0.646659	0.608121	0.132849				-0.692484	0.623748	-0.065622	-0.714010	0.809763	-0.024868	-0.390448	0.746573	0.205941	-0.621982	1.112894	0.086609	-0.594687	1.056080	0.075430				-0.476269	0.747757	-0.207469																0.490282	0.077459	0.112968
15336	127.800000	-0.646486	0.608174	0.132785				-0.692298	0.623816	-0.065684	-0.713863	0.809765	-0.024988	-0.390433	0.746569	0.205978	-0.622094	1.112727	0.086128	-0.594701	1.055927	0.075023				-0.475997	0.747724	-0.207479																0.490273	0.077474	0.112978
15337	127.808333	-0.646376	0.608235	0.132712				-0.692173	0.623898	-0.065747	-0.713714	0.809788	-0.025109	-0.390412	0.746603	0.206024	-0.622229	1.112575	0.085624	-0.594757	1.055820	0.074547				-0.475738	0.747710	-0.207475																0.490268	0.077496	0.112988
15338	127.816667	-0.646306	0.608311	0.132641				-0.692083	0.623984	-0.065815	-0.713557	0.809828	-0.025233	-0.390395	0.746649	0.206061	-0.622371	1.112472	0.085126	-0.594900	1.055708	0.074092				-0.475500	0.747702	-0.207489																0.490257	0.077502	0.112996
15339	127.825000	-0.646253	0.608410	0.132569				-0.692030	0.624071	-0.065880	-0.713414	0.809903	-0.025358	-0.390374	0.746718	0.206079	-0.622522	1.112413	0.084624	-0.594895	1.055715	0.073643				-0.475277	0.747699	-0.207514																0.490268	0.077496	0.112997
15340	127.833333	-0.646253	0.608510	0.132515				-0.691981	0.624128	-0.065963	-0.713272	0.810007	-0.025482	-0.390367	0.746802	0.206093	-0.622651	1.112391	0.084079	-0.594962	1.055718	0.073222				-0.475068	0.747699	-0.207553																0.490262	0.077495	0.112984
15341	127.841667	-0.646277	0.608644	0.132455				-0.692006	0.624267	-0.065991	-0.713122	0.810131	-0.025614	-0.390347	0.746896	0.206063	-0.622783	1.112370	0.083538	-0.595030	1.055730	0.072775				-0.474883	0.747708	-0.207584																0.490274	0.077472	0.112974
15342	127.850000	-0.646347	0.608759	0.132401				-0.692024	0.624364	-0.066029	-0.712986	0.810274	-0.025749	-0.390349	0.747003	0.206056	-0.622944	1.112295	0.082969	-0.595088	1.055691	0.072308				-0.474717	0.747711	-0.207618																0.490279	0.077455	0.112967
15343	127.858333	-0.646424	0.608880	0.132355				-0.692055	0.624459	-0.066061	-0.712834	0.810452	-0.025888	-0.390355	0.747102	0.206036	-0.623113	1.112213	0.082368	-0.595154	1.055668	0.071804				-0.474590	0.747725	-0.207656																0.490290	0.077442	0.112961
15344	127.866667	-0.646506	0.608991	0.132310				-0.692090	0.624543	-0.066085	-0.712737	0.810618	-0.026014	-0.390370	0.747197	0.206038	-0.623276	1.112121	0.081744	-0.595207	1.055635	0.071319				-0.474496	0.747734	-0.207692																0.490285	0.077448	0.112964
15345	127.875000	-0.646571	0.609089	0.132274				-0.692131	0.624602	-0.066100	-0.712634	0.810780	-0.026123	-0.390370	0.747252	0.205980	-0.623365	1.111930	0.080927	-0.595253	1.055580	0.070816				-0.474427	0.747726	-0.207737																0.490283	0.077444	0.112967
15346	127.883333	-0.646647	0.609167	0.132245				-0.692167	0.624636	-0.066111	-0.712550	0.810929	-0.026231	-0.390399	0.747298	0.205978	-0.623554	1.111804	0.080288	-0.595321	1.055511	0.070337				-0.474379	0.747703	-0.207782																0.490279	0.077449	0.112974
15347	127.891667	-0.646739	0.609213	0.132222				-0.692206	0.624646	-0.066121	-0.712489	0.811051	-0.026323	-0.390427	0.747299	0.205944	-0.623762	1.111637	0.079587	-0.595423	1.055391	0.069785				-0.474358	0.747652	-0.207822																0.490280	0.077459	0.112989
15348	127.900000	-0.646775	0.609249	0.132207				-0.692247	0.624635	-0.066124	-0.712444	0.811146	-0.026413	-0.390458	0.747265	0.205909	-0.623985	1.111442	0.078880	-0.595526	1.055268	0.069269				-0.474353	0.747571	-0.207871																0.490268	0.077471	0.113003
15349	127.908333	-0.646846	0.609265	0.132201				-0.692293	0.624600	-0.066126	-0.712417	0.811202	-0.026496	-0.390485	0.747203	0.205841	-0.624177	1.111274	0.078244	-0.595623	1.055126	0.068768				-0.474355	0.747453	-0.207919																0.490256	0.077480	0.112997
15350	127.916667	-0.646885	0.609257	0.132197				-0.692327	0.624545	-0.066125	-0.712346	0.811205	-0.026597	-0.390534	0.747121	0.205807	-0.624349	1.111082	0.077614	-0.595702	1.054981	0.068314				-0.474361	0.747312	-0.207968																0.490267	0.077462	0.112994
15351	127.925000	-0.646906	0.609234	0.132197				-0.692358	0.624479	-0.066128	-0.712340	0.811207	-0.026668	-0.390589	0.747024	0.205778	-0.624503	1.110917	0.077082	-0.595778	1.054843	0.067919				-0.474368	0.747148	-0.208019																0.490271	0.077457	0.112995
15352	127.933333	-0.646915	0.609195	0.132187				-0.692387	0.624401	-0.066128	-0.712335	0.811191	-0.026741	-0.390649	0.746910	0.205758	-0.624656	1.110750	0.076602	-0.595848	1.054691	0.067568				-0.474359	0.746967	-0.208070																0.490261	0.077458	0.112987
15353	127.941667	-0.646910	0.609138	0.132179				-0.692401	0.624323	-0.066129	-0.712344	0.811160	-0.026803	-0.390706	0.746798	0.205741	-0.624778	1.110614	0.076214	-0.595906	1.054560	0.067285				-0.474374	0.746777	-0.208099																0.490267	0.077444	0.112979
15354	127.950000	-0.646888	0.609087	0.132185				-0.692401	0.624248	-0.066130	-0.712352	0.811126	-0.026865	-0.390772	0.746688	0.205746	-0.624845	1.110482	0.075861	-0.595975	1.054445	0.067073				-0.474372	0.746585	-0.208138																0.490275	0.077427	0.112965
15355	127.958333	-0.646862	0.609024	0.132185				-0.692380	0.624173	-0.066137	-0.712357	0.811075	-0.026925	-0.390817	0.746572	0.205730	-0.624939	1.110339	0.075623	-0.596015	1.054307	0.066894				-0.474361	0.746400	-0.208174																0.490272	0.077434	0.112986
15356	127.966667	-0.646825	0.608971	0.132184				-0.692343	0.624114	-0.066154	-0.712366	0.811022	-0.026987	-0.390853	0.746460	0.205719	-0.624992	1.110168	0.075454	-0.595919	1.054025	0.066517				-0.474328	0.746228	-0.208214																0.490272	0.077433	0.112984
15357	127.975000	-0.646776	0.608927	0.132170				-0.692281	0.624051	-0.066197	-0.712365	0.810965	-0.027043	-0.390882	0.746365	0.205704	-0.624992	1.110142	0.075392	-0.595904	1.053977	0.066445				-0.474294	0.746096	-0.208246																0.490267	0.077438	0.112988
15358	127.983333	-0.646720	0.608899	0.132153				-0.692211	0.624006	-0.066244	-0.712358	0.810914	-0.027092	-0.390906	0.746289	0.205693	-0.624942	1.110164	0.075393	-0.595895	1.053995	0.066447				-0.474251	0.745988	-0.208271																0.490270	0.077446	0.112997
15359	127.991667	-0.646673	0.608882	0.132120				-0.692159	0.624003	-0.066287	-0.712350	0.810864	-0.027132	-0.390913	0.746239	0.205678	-0.624877	1.110291	0.075489	-0.596081	1.054190	0.066688				-0.474189	0.745927	-0.208296																0.490267	0.077457	0.113009
15360	128.000000	-0.646630	0.608886	0.132084				-0.692121	0.624023	-0.066332	-0.712336	0.810831	-0.027168	-0.390913	0.746224	0.205672	-0.624795	1.110471	0.075662	-0.596080	1.054287	0.066755				-0.474121	0.745908	-0.208319																0.490273	0.077450	0.113014
15361	128.008333	-0.646604	0.608909	0.132047				-0.691910	0.624100	-0.066247	-0.712322	0.810819	-0.027196	-0.390910	0.746259	0.205659	-0.624659	1.110599	0.075837	-0.596055	1.054400	0.066856				-0.474045	0.745927	-0.208336																0.490281	0.077453	0.113027
15362	128.016667	-0.646595	0.608943	0.132007				-0.691958	0.624191	-0.066255	-0.712309	0.810824	-0.027214	-0.390906	0.746322	0.205650	-0.624495	1.110712	0.076056	-0.595954	1.054525	0.066972				-0.473973	0.745985	-0.208357																0.490289	0.077453	0.113018
15363	128.025000	-0.646604	0.609001	0.131985				-0.691898	0.624158	-0.066321	-0.712294	0.810848	-0.027231	-0.390894	0.746426	0.205634	-0.624315	1.110831	0.076376	-0.595817	1.054635	0.067146				-0.473912	0.746071	-0.208369																0.490280	0.077448	0.113021
15364	128.033333	-0.646661	0.609069	0.131964				-0.691891	0.624173	-0.066355	-0.712279	0.810884	-0.027239	-0.390879	0.746556	0.205607	-0.624087	1.110950	0.076681	-0.595642	1.054741	0.067347				-0.473868	0.746177	-0.208391																0.490289	0.077438	0.113019
15365	128.041667	-0.646724	0.609144	0.131952				-0.692200	0.624231	-0.066474	-0.712267	0.810941	-0.027245	-0.390861	0.746712	0.205573	-0.623847	1.111106	0.077044	-0.595454	1.054858	0.067576				-0.473852	0.746278	-0.208417																0.490294	0.077437	0.113011
15366	128.050000	-0.646792	0.609229	0.131944				-0.692253	0.624269	-0.066481	-0.712259	0.811002	-0.027251	-0.390822	0.746863	0.205491	-0.623610	1.111243	0.077434	-0.595227	1.054999	0.067811				-0.473864	0.746381	-0.208439																0.490303	0.077431	0.113006
15367	128.058333	-0.646870	0.609315	0.131944				-0.692330	0.624331	-0.066457	-0.712264	0.811070	-0.027250	-0.390791	0.747025	0.205444	-0.623361	1.111365	0.077863	-0.595012	1.055114	0.068079				-0.473910	0.746468	-0.208472																0.490293	0.077432	0.113000
15368	128.066667	-0.646937	0.609393	0.131951				-0.692399	0.624385	-0.066419	-0.712262	0.811126	-0.027240	-0.390754	0.747181	0.205389	-0.623085	1.111451	0.078251	-0.594788	1.055194	0.068324				-0.473985	0.746534	-0.208495																0.490295	0.077440	0.113003
15369	128.075000	-0.646996	0.609459	0.131968				-0.692486	0.624413	-0.066381	-0.712269	0.811181	-0.027227	-0.390728	0.747329	0.205387	-0.622792	1.111488	0.078634	-0.594532	1.055233	0.068545				-0.474093	0.746562	-0.208512																0.490292	0.077445	0.113011
15370	128.083333	-0.647040	0.609504	0.131990				-0.692566	0.624436	-0.066338	-0.712280	0.811225	-0.027200	-0.390658	0.747444	0.205280	-0.622523	1.111516	0.079040	-0.594255	1.055233	0.068762				-0.474224	0.746570	-0.208528																0.490291	0.077456	0.113022
15371	128.091667	-0.647068	0.609533	0.132013				-0.692585	0.624406	-0.066293	-0.712297	0.811241	-0.027167	-0.390607	0.747543	0.205231	-0.622282	1.111507	0.079460	-0.593997	1.055221	0.068949				-0.474367	0.746530	-0.208542																0.490290	0.077464	0.113035
15372	128.100000	-0.647082	0.609537	0.132039				-0.692647	0.624393	-0.066245	-0.712312	0.811233	-0.027130	-0.390553	0.747620	0.205178	-0.622058	1.111529	0.079880	-0.593762	1.055203	0.069123				-0.474519	0.746451	-0.208556																0.490296	0.077461	0.113039
15373	128.108333	-0.647086	0.609540	0.132073				-0.692666	0.624338	-0.066209	-0.712343	0.811206	-0.027084	-0.390513	0.747671	0.205148	-0.621835	1.111458	0.080176	-0.593524	1.055141	0.069327				-0.474669	0.746346	-0.208573																0.490286	0.077462	0.113037
15374	128.116667	-0.647082	0.609526	0.132107				-0.692645	0.624278	-0.066162	-0.712377	0.811143	-0.027038	-0.390460	0.747686	0.205072	-0.621631	1.111349	0.080488	-0.593304	1.055056	0.069481				-0.474817	0.746210	-0.208595																0.490288	0.077451	0.113032
15375	128.125000	-0.647056	0.609491	0.132146				-0.692713	0.624250	-0.066126	-0.712414	0.811061	-0.026986	-0.390422	0.747687	0.205042	-0.621444	1.111209	0.080732	-0.593118	1.054955	0.069591				-0.474946	0.746056	-0.208620																0.490304	0.077425	0.113019
15376	128.133333	-0.647031	0.609456	0.132181				-0.692726	0.624195	-0.066093	-0.712461	0.810964	-0.026931	-0.390389	0.747674	0.205014	-0.621310	1.111049	0.080949	-0.592915	1.054817	0.069698				-0.475066	0.745884	-0.208647																0.490307	0.077423	0.113013
15377	128.141667	-0.646985	0.609409	0.132221				-0.692721	0.624134	-0.066055	-0.712505	0.810850	-0.026869	-0.390345	0.747648	0.204970	-0.621167	1.110861	0.081123	-0.592770	1.054646	0.069750				-0.475168	0.745725	-0.208662																0.490308	0.077415	0.113015
15378	128.150000	-0.646925	0.609352	0.132256				-0.692706	0.624078	-0.066025	-0.712612	0.810752	-0.026793	-0.390288	0.747605	0.204897	-0.621034	1.110650	0.081239	-0.592648	1.054492	0.069772				-0.475248	0.745579	-0.208678																0.490299	0.077420	0.113013
15379	128.158333	-0.646862	0.609291	0.132296				-0.692636	0.623993	-0.066003	-0.712659	0.810620	-0.026731	-0.390256	0.747588	0.204898	-0.620942	1.110480	0.081330	-0.592546	1.054337	0.069770				-0.475310	0.745451	-0.208678																0.490300	0.077425	0.113015
15380	128.166667	-0.646786	0.609236	0.132329				-0.692627	0.623983	-0.065969	-0.712696	0.810458	-0.026681	-0.390208	0.747568	0.204871	-0.620873	1.110334	0.081385	-0.592480	1.054222	0.069767				-0.475361	0.745338	-0.208678																0.490288	0.077445	0.113037
15381	128.175000	-0.646707	0.609196	0.132347				-0.692561	0.623956	-0.065957	-0.712745	0.810341	-0.026632	-0.390150	0.747564	0.204841	-0.620840	1.110222	0.081412	-0.592442	1.054112	0.069740				-0.475402	0.745255	-0.208685																0.490291	0.077455	0.113052
15382	128.183333	-0.646621	0.609166	0.132357				-0.692421	0.623905	-0.065961	-0.712784	0.810221	-0.026590	-0.390095	0.747587	0.204820	-0.620837	1.110123	0.081405	-0.592424	1.054030	0.069689				-0.475430	0.745186	-0.208693																0.490283	0.077459	0.113043
15383	128.191667	-0.646533	0.609151	0.132346				-0.692341	0.623881	-0.065995	-0.712827	0.810114	-0.026545	-0.390035	0.747627	0.204790	-0.620839	1.110084	0.081378	-0.592426	1.053987	0.069638				-0.475444	0.745141	-0.208701																0.490293	0.077450	0.113049
15384	128.200000	-0.646461	0.609158	0.132325				-0.692259	0.623864	-0.066035	-0.712840	0.810011	-0.026521	-0.389973	0.747699	0.204769	-0.620865	1.110071	0.081335	-0.592443	1.053980	0.069574				-0.475451	0.745115	-0.208716																0.490299	0.077438	0.113040
15385	128.208333	-0.646410	0.609189	0.132304				-0.692230	0.623903	-0.066054	-0.712859	0.809945	-0.026505	-0.389916	0.747814	0.204746	-0.620914	1.110103	0.081273	-0.592486	1.054002	0.069482				-0.475445	0.745119	-0.208732																0.490304	0.077424	0.113025
15386	128.216667	-0.646366	0.609235	0.132286				-0.692226	0.623953	-0.066063	-0.712870	0.809891	-0.026491	-0.389864	0.747944	0.204715	-0.620981	1.110182	0.081200	-0.592551	1.054066	0.069391				-0.475440	0.745144	-0.208752																0.490321	0.077400	0.113017
15387	128.225000	-0.646369	0.609286	0.132271				-0.692216	0.623944	-0.066114	-0.712886	0.809865	-0.026487	-0.389820	0.748121	0.204688	-0.621058	1.110319	0.081122	-0.592702	1.054218	0.069361				-0.475436	0.745191	-0.208767																0.490312	0.077397	0.113025
15388	128.233333	-0.646404	0.609347	0.132253				-0.692280	0.624021	-0.066103	-0.712902	0.809863	-0.026486	-0.389781	0.748303	0.204652	-0.621141	1.110476	0.081037	-0.592815	1.054356	0.069280				-0.475441	0.745261	-0.208782																0.490313	0.077394	0.113034
15389	128.241667	-0.646460	0.609419	0.132241				-0.692343	0.624059	-0.066112	-0.712928	0.809891	-0.026498	-0.389748	0.748490	0.204597	-0.621244	1.110641	0.080925	-0.592924	1.054496	0.069194				-0.475466	0.745342	-0.208800																0.490306	0.077406	0.113044
15390	128.250000	-0.646542	0.609493	0.132236				-0.692421	0.624103	-0.066117	-0.712958	0.809934	-0.026516	-0.389722	0.748689	0.204532	-0.621352	1.110790	0.080792	-0.593032	1.054629	0.069102				-0.475509	0.745425	-0.208818																0.490297	0.077410	0.113050
15391	128.258333	-0.646631	0.609556	0.132222				-0.692559	0.624161	-0.066115	-0.712993	0.809986	-0.026538	-0.389721	0.748889	0.204484	-0.621492	1.110932	0.080668	-0.593153	1.054753	0.068976				-0.475575	0.745499	-0.208841																0.490294	0.077432	0.113071
15392	128.266667	-0.646725	0.609614	0.132210				-0.692646	0.624181	-0.066111	-0.713027	0.810043	-0.026565	-0.389732	0.749073	0.204437	-0.621627	1.111040	0.080518	-0.593279	1.054846	0.068825				-0.475662	0.745565	-0.208862																0.490286	0.077434	0.113069
15393	128.275000	-0.646814	0.609659	0.132205				-0.692695	0.624163	-0.066104	-0.713068	0.810079	-0.026597	-0.389755	0.749227	0.204393	-0.621784	1.111099	0.080330	-0.593407	1.054917	0.068664				-0.475758	0.745596	-0.208895																0.490290	0.077431	0.113063
15394	128.283333	-0.646893	0.609681	0.132206				-0.692790	0.624153	-0.066094	-0.713105	0.810103	-0.026629	-0.389801	0.749361	0.204390	-0.621932	1.111097	0.080099	-0.593533	1.054961	0.068527				-0.475860	0.745607	-0.208927																0.490289	0.077440	0.113050
15395	128.291667	-0.646960	0.609679	0.132200				-0.692825	0.624077	-0.066107	-0.713153	0.810104	-0.026663	-0.389850	0.749437	0.204339	-0.622058	1.111147	0.079920	-0.593638	1.054996	0.068388				-0.475970	0.745578	-0.208945																0.490290	0.077434	0.113052
15396	128.300000	-0.647012	0.609659	0.132199				-0.692891	0.624052	-0.066072	-0.713206	0.810090	-0.026698	-0.389912	0.749475	0.204290	-0.622186	1.111152	0.079713	-0.593823	1.054980	0.068228				-0.476080	0.745525	-0.208965																0.490294	0.077431	0.113037
15397	128.308333	-0.647046	0.609617	0.132204				-0.692692	0.623978	-0.065973	-0.713264	0.810045	-0.026735	-0.390016	0.749494	0.204314	-0.622308	1.111118	0.079489	-0.593897	1.054969	0.068048				-0.476179	0.745458	-0.208989																0.490305	0.077416	0.113032
15398	128.316667	-0.647070	0.609563	0.132203				-0.692953	0.623879	-0.066084	-0.713324	0.809986	-0.026768	-0.390120	0.749473	0.204298	-0.622472	1.111052	0.079236	-0.593965	1.054940	0.067864				-0.476280	0.745366	-0.209006																0.490312	0.077421	0.113039
15399	128.325000	-0.647087	0.609498	0.132210				-0.692985	0.623796	-0.066080	-0.713406	0.809912	-0.026803	-0.390231	0.749412	0.204295	-0.622611	1.110928	0.078925	-0.594085	1.054845	0.067635				-0.476353	0.745260	-0.209019																0.490312	0.077417	0.113039
15400	128.333333	-0.647094	0.609420	0.132215				-0.693018	0.623715	-0.066077	-0.713479	0.809824	-0.026830	-0.390357	0.749333	0.204303	-0.622778	1.110769	0.078588	-0.594209	1.054701	0.067377				-0.476409	0.745148	-0.209035																0.490317	0.077412	0.113039
15401	128.341667	-0.647091	0.609341	0.132226				-0.692914	0.623624	-0.066028	-0.713554	0.809702	-0.026856	-0.390478	0.749230	0.204308	-0.622977	1.110613	0.078243	-0.594420	1.054524	0.067063				-0.476442	0.745033	-0.209051																0.490321	0.077409	0.113050
15402	128.350000	-0.647079	0.609250	0.132236				-0.693048	0.623543	-0.066069	-0.713631	0.809569	-0.026878	-0.390595	0.749119	0.204318	-0.623184	1.110462	0.077890	-0.594528	1.054411	0.066796				-0.476463	0.744924	-0.209065																0.490312	0.077425	0.113057
15403	128.358333	-0.647055	0.609160	0.132254				-0.692793	0.623441	-0.065978	-0.713708	0.809453	-0.026897	-0.390690	0.749004	0.204299	-0.623379	1.110299	0.077491	-0.594700	1.054265	0.066513				-0.476469	0.744826	-0.209076																0.490311	0.077432	0.113066
15404	128.366667	-0.647022	0.609072	0.132262				-0.692777	0.623366	-0.065982	-0.713823	0.809349	-0.026904	-0.390789	0.748897	0.204307	-0.623537	1.110054	0.076971	-0.594887	1.054133	0.066234				-0.476466	0.744739	-0.209086																0.490312	0.077423	0.113067
15405	128.375000	-0.646988	0.608962	0.132267				-0.692739	0.623293	-0.065990	-0.713892	0.809225	-0.026929	-0.390888	0.748825	0.204337	-0.623806	1.109985	0.076678	-0.595096	1.054020	0.065957				-0.476454	0.744665	-0.209096																0.490309	0.077438	0.113078
15406	128.383333	-0.646936	0.608927	0.132264				-0.692696	0.623239	-0.066006	-0.713952	0.809100	-0.026959	-0.390969	0.748767	0.204371	-0.623987	1.109878	0.076246	-0.595327	1.053954	0.065693				-0.476442	0.744615	-0.209106																0.490304	0.077441	0.113074
15407	128.391667	-0.646892	0.608818	0.132239				-0.692647	0.623199	-0.066036	-0.714004	0.808995	-0.027000	-0.391018	0.748741	0.204339	-0.624268	1.109972	0.076088	-0.595542	1.053966	0.065523				-0.476422	0.744588	-0.209117																0.490313	0.077431	0.113067
15408	128.400000	-0.646847	0.608861	0.132226				-0.692502	0.623121	-0.066024	-0.714049	0.808906	-0.027045	-0.391066	0.748754	0.204346	-0.624422	1.109990	0.075715	-0.595755	1.054028	0.065421				-0.476400	0.744584	-0.209129																0.490327	0.077415	0.113062
15409	128.408333	-0.646823	0.608855	0.132196				-0.692789	0.623146	-0.066212	-0.714080	0.808794	-0.027098	-0.391117	0.748815	0.204361	-0.624610	1.110188	0.075546	-0.596034	1.054144	0.065356				-0.476373	0.744603	-0.209141																0.490313	0.077420	0.113051
15410	128.416667	-0.646813	0.608868	0.132163				-0.692786	0.623156	-0.066248	-0.714119	0.808760	-0.027142	-0.391157	0.748913	0.204381	-0.624771	1.110452	0.075450	-0.596303	1.054337	0.065366				-0.476360	0.744650	-0.209141																0.490321	0.077418	0.113046
15411	128.425000	-0.646827	0.608893	0.132119				-0.692809	0.623184	-0.066280	-0.714147	0.808747	-0.027183	-0.391181	0.749039	0.204369	-0.624871	1.110806	0.075453	-0.596369	1.054655	0.065508				-0.476339	0.744730	-0.209159																0.490407	0.077378	0.113201
15412	128.433333	-0.646864	0.608936	0.132083				-0.692852	0.623214	-0.066312	-0.714183	0.808763	-0.027223	-0.391214	0.749192	0.204361	-0.624935	1.111179	0.075488	-0.596518	1.054972	0.065685				-0.476333	0.744827	-0.209161																0.490322	0.077418	0.113046
15413	128.441667	-0.646923	0.608989	0.132058				-0.692916	0.623255	-0.066332	-0.714207	0.808801	-0.027253	-0.391242	0.749361	0.204342	-0.625014	1.111547	0.075626	-0.596669	1.055265	0.065857				-0.476338	0.744942	-0.209170																0.490313	0.077434	0.113056
15414	128.450000	-0.647008	0.609045	0.132038				-0.692989	0.623291	-0.066351	-0.714232	0.808845	-0.027283	-0.391280	0.749537	0.204325	-0.625061	1.111883	0.075793	-0.596801	1.055564	0.066060				-0.476360	0.745061	-0.209177																0.490308	0.077442	0.113058
15415	128.458333	-0.647101	0.609101	0.132019				-0.693071	0.623327	-0.066360	-0.714264	0.808926	-0.027309	-0.391330	0.749707	0.204312	-0.625093	1.112312	0.076153	-0.596892	1.055875	0.066319				-0.476396	0.745176	-0.209180																0.490405	0.077412	0.113210
15416	128.466667	-0.647195	0.609138	0.132004				-0.693148	0.623357	-0.066362	-0.714292	0.809012	-0.027328	-0.391380	0.749855	0.204304	-0.625012	1.112612	0.076402	-0.596951	1.056159	0.066614				-0.476452	0.745282	-0.209178																0.490313	0.077444	0.113053
15417	128.475000	-0.647289	0.609159	0.131998				-0.693224	0.623365	-0.066355	-0.714329	0.809037	-0.027341	-0.391431	0.749971	0.204283	-0.624916	1.112958	0.076807	-0.596952	1.056451	0.066983				-0.476521	0.745372	-0.209178																0.490311	0.077440	0.113057
15418	128.483333	-0.647379	0.609172	0.131997				-0.693281	0.623355	-0.066346	-0.714363	0.809094	-0.027354	-0.391500	0.750052	0.204280	-0.624830	1.113359	0.077445	-0.596927	1.056712	0.067381				-0.476599	0.745443	-0.209170																0.490318	0.077438	0.113052
15419	128.491667	-0.647442	0.609160	0.131996				-0.693330	0.623328	-0.066329	-0.714389	0.809112	-0.027364	-0.391584	0.750089	0.204301	-0.624672	1.113636	0.078002	-0.596830	1.056917	0.067817				-0.476683	0.745496	-0.209160																0.490329	0.077415	0.113043
15420	128.500000	-0.647502	0.609131	0.132002				-0.693370	0.623291	-0.066314	-0.714432	0.809117	-0.027363	-0.391680	0.750091	0.204330	-0.624417	1.113824	0.078591	-0.596670	1.057094	0.068336				-0.476763	0.745530	-0.209145																0.490318	0.077409	0.113050
15421	128.508333	-0.647532	0.609081	0.132011				-0.693397	0.623243	-0.066295	-0.714481	0.809102	-0.027356	-0.391789	0.750037	0.204367	-0.624101	1.113985	0.079238	-0.596470	1.057196	0.068848				-0.476841	0.745537	-0.209122																0.490320	0.077417	0.113047
15422	128.516667	-0.647554	0.609027	0.132019				-0.693423	0.623196	-0.066276	-0.714537	0.809071	-0.027344	-0.391908	0.749958	0.204406	-0.623762	1.114126	0.079919	-0.596224	1.057286	0.069417				-0.476906	0.745525	-0.209095																0.490327	0.077407	0.113049
15423	128.525000	-0.647558	0.608956	0.132035				-0.693440	0.623145	-0.066254	-0.714592	0.808996	-0.027315	-0.392023	0.749841	0.204458	-0.623411	1.114234	0.080612	-0.596007	1.057372	0.069943				-0.476957	0.745502	-0.209065																0.490321	0.077415	0.113057
15424	128.533333	-0.647536	0.608871	0.132052				-0.693454	0.623100	-0.066234	-0.714650	0.808903	-0.027281	-0.392148	0.749726	0.204560	-0.623065	1.114302	0.081270	-0.595811	1.057418	0.070471				-0.476989	0.745464	-0.209034																0.490314	0.077430	0.113061
15425	128.541667	-0.647539	0.608783	0.132087				-0.693456	0.623046	-0.066207	-0.714720	0.808823	-0.027225	-0.392233	0.749549	0.204567	-0.622729	1.114344	0.081961	-0.595608	1.057412	0.070941				-0.477009	0.745424	-0.208990																0.490318	0.077423	0.113070
15426	128.550000	-0.647518	0.608682	0.132122				-0.693450	0.622986	-0.066177	-0.714789	0.808729	-0.027164	-0.392321	0.749390	0.204626	-0.622383	1.114355	0.082604	-0.595406	1.057402	0.071373				-0.477017	0.745390	-0.208942																0.490314	0.077436	0.113071
15427	128.558333	-0.647473	0.608567	0.132165				-0.693428	0.622926	-0.066147	-0.714851	0.808612	-0.027096	-0.392398	0.749234	0.204693	-0.622024	1.114340	0.083214	-0.595163	1.057382	0.071849				-0.477024	0.745355	-0.208900																0.490315	0.077419	0.113064
15428	128.566667	-0.647424	0.608461	0.132211				-0.693379	0.622854	-0.066113	-0.714956	0.808514	-0.026994	-0.392462	0.749076	0.204756	-0.621698	1.114333	0.083835	-0.594939	1.057347	0.072247				-0.477034	0.745328	-0.208860																0.490317	0.077416	0.113065
15429	128.575000	-0.647358	0.608356	0.132257				-0.693332	0.622807	-0.066085	-0.715008	0.808399	-0.026911	-0.392510	0.748951	0.204830	-0.621359	1.114304	0.084351	-0.594759	1.057290	0.072616				-0.477046	0.745308	-0.208811																0.490319	0.077410	0.113065
15430	128.583333	-0.647285	0.608268	0.132298				-0.693277	0.622769	-0.066054	-0.715061	0.808287	-0.026820	-0.392542	0.748848	0.204898	-0.621060	1.114293	0.084816	-0.594511	1.057282	0.072857				-0.477061	0.745315	-0.208758																0.490319	0.077410	0.113068
15431	128.591667	-0.647219	0.608210	0.132324				-0.693199	0.622728	-0.066042	-0.715121	0.808183	-0.026718	-0.392536	0.748774	0.204936	-0.620828	1.114326	0.085259	-0.594453	1.057357	0.073270				-0.477088	0.745330	-0.208714																0.490323	0.077396	0.113062
15432	128.600000	-0.647164	0.608093	0.132331				-0.693134	0.622706	-0.066035	-0.715176	0.808086	-0.026612	-0.392512	0.748736	0.204966	-0.620670	1.114420	0.085636	-0.594396	1.057386	0.073522				-0.477119	0.745366	-0.208658																0.490315	0.077409	0.113065
15433	128.608333	-0.647102	0.608155	0.132355				-0.693124	0.622770	-0.065983	-0.715226	0.808012	-0.026507	-0.392463	0.748764	0.204997	-0.620552	1.114573	0.085930	-0.594390	1.057489	0.073734				-0.477157	0.745422	-0.208616																0.490315	0.077413	0.113062
15434	128.616667	-0.647066	0.608155	0.132369				-0.693111	0.622798	-0.065960	-0.715275	0.807958	-0.026395	-0.392404	0.748817	0.205017	-0.620452	1.114758	0.086181	-0.594399	1.057631	0.073908				-0.477205	0.745494	-0.208569																0.490315	0.077415	0.113072
15435	128.625000	-0.647045	0.608171	0.132386				-0.693131	0.622835	-0.065934	-0.715312	0.807898	-0.026277	-0.392325	0.748916	0.205007	-0.620411	1.114954	0.086379	-0.594424	1.057793	0.074095				-0.477284	0.745570	-0.208521																0.490304	0.077430	0.113080
15436	128.633333	-0.647053	0.608208	0.132409				-0.693174	0.622882	-0.065905	-0.715353	0.807922	-0.026157	-0.392234	0.749059	0.204998	-0.620383	1.115157	0.086498	-0.594475	1.057985	0.074215				-0.477366	0.745654	-0.208484																0.490304	0.077421	0.113070
15437	128.641667	-0.647089	0.608261	0.132429				-0.693242	0.622922	-0.065876	-0.715435	0.807950	-0.026026	-0.392152	0.749228	0.204982	-0.620409	1.115399	0.086550	-0.594581	1.058202	0.074297				-0.477474	0.745740	-0.208448																0.490310	0.077417	0.113061
15438	128.650000	-0.647141	0.608319	0.132460				-0.693325	0.622958	-0.065842	-0.715464	0.807976	-0.025914	-0.392068	0.749421	0.204966	-0.620492	1.115677	0.086557	-0.594719	1.058409	0.074302				-0.477602	0.745818	-0.208430																0.490312	0.077408	0.113066
15439	128.658333	-0.647224	0.608381	0.132488				-0.693423	0.622989	-0.065798	-0.715495	0.808016	-0.025809	-0.391988	0.749621	0.204961	-0.620629	1.115860	0.086482	-0.594867	1.058573	0.074287				-0.477750	0.745897	-0.208405																0.490319	0.077391	0.113060
15440	128.666667	-0.647315	0.608437	0.132516				-0.693526	0.623020	-0.065751	-0.715550	0.808060	-0.025704	-0.391894	0.749807	0.204901	-0.620804	1.115990	0.086344	-0.595080	1.058694	0.074186				-0.477916	0.745967	-0.208374																0.490322	0.077390	0.113054
15441	128.675000	-0.647398	0.608479	0.132547				-0.693633	0.623044	-0.065689	-0.715582	0.808114	-0.025604	-0.391820	0.749979	0.204859	-0.620954	1.116150	0.086158	-0.595223	1.058833	0.074059				-0.478088	0.746005	-0.208352																0.490328	0.077388	0.113061
15442	128.683333	-0.647480	0.608513	0.132581				-0.693799	0.623102	-0.065604	-0.715623	0.808164	-0.025507	-0.391751	0.750136	0.204821	-0.621108	1.116266	0.085926	-0.595350	1.058954	0.073933				-0.478274	0.746039	-0.208324																0.490319	0.077396	0.113082
15443	128.691667	-0.647548	0.608518	0.132612				-0.693646	0.623090	-0.065438	-0.715671	0.808188	-0.025416	-0.391703	0.750250	0.204798	-0.621297	1.116374	0.085632	-0.595527	1.059078	0.073774				-0.478460	0.746047	-0.208295																0.490316	0.077424	0.113095
15444	128.700000	-0.647603	0.608515	0.132647				-0.693723	0.623060	-0.065384	-0.715729	0.808208	-0.025345	-0.391676	0.750331	0.204777	-0.621508	1.116437	0.085309	-0.595704	1.059152	0.073586				-0.478636	0.746029	-0.208282																0.490317	0.077433	0.113095
15445	128.708333	-0.647638	0.608494	0.132677				-0.693774	0.623029	-0.065327	-0.715786	0.808198	-0.025282	-0.391689	0.750372	0.204799	-0.621763	1.116481	0.084994	-0.595895	1.059147	0.073344				-0.478795	0.745984	-0.208265																0.490306	0.077447	0.113092
15446	128.716667	-0.647667	0.608463	0.132711				-0.693819	0.622964	-0.065293	-0.715844	0.808161	-0.025223	-0.391703	0.750370	0.204789	-0.622034	1.116449	0.084632	-0.596103	1.059086	0.073087				-0.478938	0.745912	-0.208255																0.490298	0.077442	0.113077
15447	128.725000	-0.647667	0.608405	0.132735				-0.693849	0.622897	-0.065258	-0.715905	0.808100	-0.025175	-0.391736	0.750311	0.204752	-0.622291	1.116379	0.084210	-0.596301	1.059036	0.072804				-0.479060	0.745814	-0.208253																0.490310	0.077423	0.113055
15448	128.733333	-0.647671	0.608352	0.132767				-0.693871	0.622823	-0.065228	-0.716005	0.808043	-0.025122	-0.391802	0.750240	0.204760	-0.622557	1.116301	0.083798	-0.596480	1.058955	0.072502				-0.479150	0.745707	-0.208244																0.490318	0.077419	0.113039
15449	128.741667	-0.647657	0.608277	0.132792				-0.693885	0.622749	-0.065203	-0.716066	0.807959	-0.025098	-0.391893	0.750120	0.204790	-0.622831	1.116198	0.083368	-0.596691	1.058849	0.072227				-0.479221	0.745591	-0.208229																0.490324	0.077406	0.113022
15450	128.750000	-0.647635	0.608195	0.132823				-0.694142	0.622687	-0.065268	-0.716125	0.807869	-0.025075	-0.391990	0.749990	0.204827	-0.623084	1.116140	0.082926	-0.596908	1.058786	0.071982				-0.479263	0.745478	-0.208214																0.490328	0.077395	0.113025
15451	128.758333	-0.647613	0.608094	0.132851				-0.694120	0.622604	-0.065252	-0.716190	0.807774	-0.025069	-0.392099	0.749836	0.204875	-0.623365	1.116103	0.082504	-0.597170	1.058711	0.071689				-0.479268	0.745363	-0.208194																0.490326	0.077405	0.113042
15452	128.766667	-0.647584	0.607996	0.132877				-0.694108	0.622538	-0.065234	-0.716229	0.807642	-0.025087	-0.392235	0.749697	0.204971	-0.623649	1.116095	0.082082	-0.597457	1.058688	0.071451				-0.479247	0.745263	-0.208175																0.490327	0.077417	0.113065
15453	128.775000	-0.647531	0.607900	0.132901				-0.694075	0.622479	-0.065228	-0.716281	0.807549	-0.025106	-0.392350	0.749547	0.205018	-0.623886	1.116183	0.081706	-0.597699	1.058692	0.071241				-0.479200	0.745183	-0.208160																0.490312	0.077441	0.113086
15454	128.783333	-0.647485	0.607692	0.132893				-0.694003	0.622407	-0.065243	-0.716321	0.807450	-0.025146	-0.392440	0.749394	0.205034	-0.624097	1.116269	0.081317	-0.597907	1.058746	0.071070				-0.479134	0.745121	-0.208148																0.490312	0.077439	0.113092
15455	128.791667	-0.647418	0.607721	0.132893				-0.693929	0.622365	-0.065274	-0.716330	0.807362	-0.025213	-0.392554	0.749307	0.205126	-0.624334	1.116390	0.080966	-0.598149	1.058820	0.070867				-0.479052	0.745086	-0.208133																0.490323	0.077434	0.113096
15456	128.800000	-0.647362	0.607662	0.132861				-0.693790	0.622314	-0.065322	-0.716334	0.807288	-0.025285	-0.392653	0.749236	0.205180	-0.624585	1.116492	0.080624	-0.598430	1.058879	0.070618				-0.478950	0.745088	-0.208129																0.490324	0.077420	0.113081
15457	128.808333	-0.647315	0.607673	0.132816				-0.693765	0.622340	-0.065382	-0.716329	0.807218	-0.025368	-0.392736	0.749195	0.205219	-0.624825	1.116577	0.080279	-0.598713	1.058949	0.070389				-0.478836	0.745122	-0.208124																0.490324	0.077415	0.113060
15458	128.816667	-0.647271	0.607673	0.132753				-0.693645	0.622329	-0.065453	-0.716320	0.807169	-0.025452	-0.392821	0.749199	0.205266	-0.625055	1.116692	0.079985	-0.598940	1.059064	0.070173				-0.478703	0.745189	-0.208117																0.490324	0.077414	0.113055
15459	128.825000	-0.647262	0.607688	0.132682				-0.693628	0.622385	-0.065517	-0.716305	0.807149	-0.025538	-0.392904	0.749241	0.205306	-0.625232	1.116828	0.079735	-0.599138	1.059175	0.069970				-0.478568	0.745290	-0.208104																0.490325	0.077416	0.113050
15460	128.833333	-0.647263	0.607723	0.132613				-0.693581	0.622422	-0.065584	-0.716293	0.807154	-0.025624	-0.392986	0.749308	0.205344	-0.625391	1.116964	0.079517	-0.599304	1.059309	0.069781				-0.478434	0.745417	-0.208093																0.490333	0.077414	0.113058
15461	128.841667	-0.647297	0.607761	0.132555				-0.693586	0.622490	-0.065642	-0.716242	0.807168	-0.025728	-0.393079	0.749420	0.205378	-0.625525	1.117107	0.079283	-0.599450	1.059453	0.069649				-0.478307	0.745579	-0.208089																0.490327	0.077418	0.113054
15462	128.850000	-0.647345	0.607840	0.132495				-0.693604	0.622560	-0.065699	-0.716228	0.807233	-0.025820	-0.393165	0.749546	0.205376	-0.625650	1.117286	0.079152	-0.599570	1.059602	0.069562				-0.478193	0.745747	-0.208090																0.490335	0.077412	0.113062
15463	128.858333	-0.647416	0.607915	0.132444				-0.693662	0.622636	-0.065748	-0.716222	0.807321	-0.025915	-0.393261	0.749685	0.205394	-0.625731	1.117524	0.079067	-0.599671	1.059834	0.069563				-0.478105	0.745906	-0.208104																0.490411	0.077391	0.113213
15464	128.866667	-0.647523	0.607985	0.132399				-0.693681	0.622688	-0.065795	-0.716212	0.807404	-0.026007	-0.393356	0.749826	0.205418	-0.625811	1.117781	0.078995	-0.599792	1.060054	0.069589				-0.478046	0.746058	-0.208111																0.490324	0.077420	0.113058
15465	128.875000	-0.647611	0.608042	0.132361				-0.693756	0.622744	-0.065830	-0.716196	0.807497	-0.026099	-0.393472	0.749964	0.205467	-0.625845	1.118019	0.078967	-0.599882	1.060260	0.069628				-0.478002	0.746198	-0.208126																0.490325	0.077409	0.113044
15466	128.883333	-0.647721	0.608089	0.132330				-0.693781	0.622755	-0.065854	-0.716182	0.807582	-0.026185	-0.393577	0.750069	0.205481	-0.625876	1.118209	0.078944	-0.599946	1.060437	0.069661				-0.477978	0.746313	-0.208142																0.490499	0.077364	0.113341
15467	128.891667	-0.647811	0.608120	0.132311				-0.693888	0.622790	-0.065858	-0.716167	0.807658	-0.026260	-0.393671	0.750136	0.205483	-0.625931	1.118377	0.078999	-0.600021	1.060554	0.069692				-0.477974	0.746396	-0.208151																0.490322	0.077415	0.113039
15468	128.900000	-0.647888	0.608133	0.132299				-0.693931	0.622778	-0.065858	-0.716163	0.807714	-0.026335	-0.393772	0.750168	0.205493	-0.625962	1.118506	0.079050	-0.600093	1.060671	0.069728				-0.477981	0.746433	-0.208150																0.490312	0.077421	0.113050
15469	128.908333	-0.647949	0.608117	0.132303				-0.693974	0.622753	-0.065848	-0.716162	0.807741	-0.026399	-0.393894	0.750146	0.205542	-0.625992	1.118632	0.079137	-0.600187	1.060761	0.069778				-0.477997	0.746426	-0.208156																0.490312	0.077420	0.113057
15470	128.916667	-0.647994	0.608078	0.132309				-0.694003	0.622718	-0.065838	-0.716174	0.807747	-0.026456	-0.394004	0.750093	0.205564	-0.626016	1.118742	0.079247	-0.600281	1.060838	0.069839				-0.478020	0.746380	-0.208154																0.490314	0.077424	0.113073
15471	128.925000	-0.648008	0.608033	0.132315				-0.694016	0.622671	-0.065825	-0.716197	0.807717	-0.026503	-0.394093	0.749998	0.205538	-0.625970	1.118798	0.079345	-0.600290	1.060856	0.069942				-0.478042	0.746290	-0.208159																0.490312	0.077412	0.113076
15472	128.933333	-0.648015	0.607983	0.132326				-0.694030	0.622620	-0.065814	-0.716230	0.807660	-0.026543	-0.394195	0.749904	0.205546	-0.625915	1.118805	0.079418	-0.600277	1.060853	0.070007				-0.478057	0.746179	-0.208161																0.490319	0.077398	0.113073
15473	128.941667	-0.648001	0.607922	0.132338				-0.694031	0.622560	-0.065803	-0.716270	0.807585	-0.026567	-0.394284	0.749784	0.205550	-0.625856	1.118742	0.079475	-0.600221	1.060788	0.070036				-0.478076	0.746042	-0.208178																0.490321	0.077393	0.113066
15474	128.950000	-0.647980	0.607861	0.132351				-0.694008	0.622461	-0.065820	-0.716313	0.807493	-0.026582	-0.394356	0.749672	0.205555	-0.625813	1.118625	0.079517	-0.600177	1.060656	0.070032				-0.478082	0.745909	-0.208185																0.490319	0.077395	0.113064
15475	128.958333	-0.647950	0.607778	0.132374				-0.693999	0.622381	-0.065810	-0.716364	0.807397	-0.026585	-0.394412	0.749553	0.205566	-0.625782	1.118471	0.079538	-0.600174	1.060520	0.070022				-0.478084	0.745775	-0.208196																0.490319	0.077385	0.113049
15476	128.966667	-0.647912	0.607717	0.132396				-0.694002	0.622340	-0.065770	-0.716412	0.807298	-0.026577	-0.394449	0.749445	0.205576	-0.625735	1.118324	0.079544	-0.600159	1.060374	0.069989				-0.478096	0.745651	-0.208195																0.490319	0.077393	0.113051
15477	128.975000	-0.647860	0.607639	0.132423				-0.693836	0.622256	-0.065719	-0.716460	0.807203	-0.026565	-0.394470	0.749343	0.205589	-0.625726	1.118184	0.079561	-0.600132	1.060221	0.069962				-0.478113	0.745535	-0.208185																0.490312	0.077403	0.113060
15478	128.983333	-0.647799	0.607569	0.132451				-0.693917	0.622183	-0.065777	-0.716497	0.807060	-0.026547	-0.394468	0.749251	0.205596	-0.625670	1.118069	0.079553	-0.600103	1.060117	0.069926				-0.478144	0.745429	-0.208168																0.490302	0.077422	0.113075
15479	128.991667	-0.647730	0.607516	0.132471				-0.693828	0.622136	-0.065754	-0.716535	0.807003	-0.026518	-0.394446	0.749181	0.205595	-0.625614	1.117993	0.079547	-0.600065	1.060051	0.069923				-0.478173	0.745350	-0.208167																0.490302	0.077435	0.113076
15480	129.000000	-0.647662	0.607479	0.132476				-0.693678	0.622094	-0.065719	-0.716552	0.806900	-0.026484	-0.394405	0.749141	0.205587	-0.625547	1.117962	0.079546	-0.600012	1.060026	0.069938				-0.478202	0.745283	-0.208167																0.490311	0.077429	0.113082
15481	129.008333	-0.647599	0.607475	0.132475				-0.693672	0.622085	-0.065762	-0.716556	0.806839	-0.026450	-0.394354	0.749136	0.205586	-0.625490	1.117961	0.079544	-0.599958	1.059984	0.069949				-0.478223	0.745244	-0.208169																0.490397	0.077403	0.113233
15482	129.016667	-0.647545	0.607496	0.132461				-0.693686	0.622125	-0.065783	-0.716543	0.806794	-0.026415	-0.394263	0.749147	0.205534	-0.625439	1.118024	0.079552	-0.599945	1.060031	0.069934				-0.478237	0.745230	-0.208177																0.490311	0.077426	0.113061
15483	129.025000	-0.647493	0.607527	0.132442				-0.693589	0.622122	-0.065797	-0.716536	0.806776	-0.026379	-0.394173	0.749217	0.205499	-0.625414	1.118123	0.079520	-0.599953	1.060165	0.069905				-0.478244	0.745258	-0.208189																0.490329	0.077403	0.113043
15484	129.033333	-0.647472	0.607583	0.132425				-0.693515	0.622127	-0.065807	-0.716516	0.806780	-0.026340	-0.394087	0.749329	0.205514	-0.625453	1.118321	0.079513	-0.600035	1.060309	0.069882				-0.478246	0.745318	-0.208200																0.490334	0.077388	0.113036
15485	129.041667	-0.647483	0.607658	0.132413				-0.693617	0.622236	-0.065809	-0.716499	0.806807	-0.026291	-0.393973	0.749451	0.205444	-0.625494	1.118550	0.079497	-0.600155	1.060484	0.069860				-0.478260	0.745410	-0.208213																0.490334	0.077397	0.113029
15486	129.050000	-0.647495	0.607731	0.132406				-0.693723	0.622317	-0.065838	-0.716483	0.806858	-0.026245	-0.393856	0.749600	0.205380	-0.625553	1.118788	0.079481	-0.600260	1.060720	0.069830				-0.478275	0.745515	-0.208224																0.490330	0.077409	0.113036
15487	129.058333	-0.647559	0.607816	0.132413				-0.693803	0.622400	-0.065818	-0.716503	0.806967	-0.026183	-0.393770	0.749777	0.205369	-0.625585	1.119012	0.079459	-0.600348	1.060922	0.069828				-0.478308	0.745639	-0.208236																0.490317	0.077429	0.113048
15488	129.066667	-0.647637	0.607899	0.132423				-0.693891	0.622487	-0.065784	-0.716483	0.807071	-0.026142	-0.393670	0.749952	0.205309	-0.625614	1.119242	0.079439	-0.600420	1.061122	0.069829				-0.478357	0.745747	-0.208240																0.490303	0.077454	0.113073
15489	129.075000	-0.647705	0.607974	0.132428				-0.693958	0.622530	-0.065767	-0.716478	0.807167	-0.026097	-0.393581	0.750120	0.205241	-0.625676	1.119306	0.079409	-0.600479	1.061161	0.069754				-0.478430	0.745846	-0.208261																0.490300	0.077464	0.113074
15490	129.083333	-0.647801	0.608063	0.132441				-0.694044	0.622598	-0.065721	-0.716479	0.807255	-0.026056	-0.393493	0.750282	0.205171	-0.625682	1.119396	0.079378	-0.600495	1.061297	0.069716				-0.478520	0.745919	-0.208278																0.490313	0.077455	0.113076
15491	129.091667	-0.647868	0.608100	0.132453				-0.694106	0.622615	-0.065689	-0.716510	0.807337	-0.025999	-0.393420	0.750427	0.205111	-0.625665	1.119476	0.079329	-0.600474	1.061388	0.069691				-0.478630	0.745961	-0.208296																0.490309	0.077452	0.113072
15492	129.100000	-0.647913	0.608172	0.132471				-0.694151	0.622612	-0.065655	-0.716502	0.807386	-0.025966	-0.393354	0.750548	0.205053	-0.625654	1.119536	0.079313	-0.600464	1.061447	0.069680				-0.478751	0.745976	-0.208318																0.490331	0.077423	0.113058
15493	129.108333	-0.647950	0.608200	0.132493				-0.694191	0.622585	-0.065621	-0.716499	0.807411	-0.025935	-0.393301	0.750633	0.205012	-0.625668	1.119502	0.079241	-0.600417	1.061423	0.069601				-0.478875	0.745950	-0.208336																0.490425	0.077375	0.113205
15494	129.116667	-0.647964	0.608208	0.132516				-0.694222	0.622541	-0.065587	-0.716506	0.807399	-0.025905	-0.393257	0.750688	0.204975	-0.625664	1.119324	0.079147	-0.600368	1.061315	0.069475				-0.479000	0.745888	-0.208362																0.490345	0.077395	0.113034
15495	129.125000	-0.647962	0.608197	0.132538				-0.694245	0.622499	-0.065562	-0.716519	0.807391	-0.025880	-0.393231	0.750696	0.204945	-0.625692	1.119062	0.079074	-0.600294	1.061118	0.069305				-0.479113	0.745792	-0.208378																0.490340	0.077400	0.113047
15496	129.133333	-0.647954	0.608174	0.132558				-0.694268	0.622458	-0.065538	-0.716538	0.807370	-0.025860	-0.393211	0.750672	0.204915	-0.625698	1.118793	0.079027	-0.600198	1.060888	0.069172				-0.479208	0.745671	-0.208399																0.490334	0.077405	0.113064
15497	129.141667	-0.647932	0.608142	0.132576				-0.694281	0.622412	-0.065516	-0.716560	0.807349	-0.025844	-0.393205	0.750608	0.204885	-0.625701	1.118631	0.078948	-0.600145	1.060722	0.069069				-0.479287	0.745524	-0.208413																0.490324	0.077431	0.113073
15498	129.150000	-0.647914	0.608062	0.132588				-0.694292	0.622367	-0.065494	-0.716581	0.807289	-0.025842	-0.393209	0.750518	0.204862	-0.625694	1.118540	0.078894	-0.600114	1.060629	0.069040				-0.479331	0.745367	-0.208432																0.490317	0.077437	0.113072
15499	129.158333	-0.647870	0.608033	0.132608				-0.694291	0.622318	-0.065482	-0.716604	0.807236	-0.025849	-0.393206	0.750395	0.204815	-0.625709	1.118477	0.078820	-0.600133	1.060559	0.069024				-0.479350	0.745199	-0.208439																0.490319	0.077445	0.113076
15500	129.166667	-0.647822	0.608001	0.132626				-0.694262	0.622255	-0.065473	-0.716618	0.807164	-0.025860	-0.393207	0.750270	0.204779	-0.625716	1.118477	0.078787	-0.600148	1.060527	0.069017				-0.479341	0.745037	-0.208456																0.490318	0.077446	0.113067
15501	129.175000	-0.647727	0.607937	0.132640				-0.694201	0.622181	-0.065467	-0.716630	0.807084	-0.025875	-0.393230	0.750149	0.204816	-0.625682	1.118465	0.078712	-0.600151	1.060498	0.068987				-0.479316	0.744890	-0.208465																0.490321	0.077439	0.113053
15502	129.183333	-0.647678	0.607875	0.132647				-0.694131	0.622093	-0.065517	-0.716625	0.806998	-0.025899	-0.393222	0.750033	0.204772	-0.625659	1.118412	0.078609	-0.600170	1.060449	0.068932				-0.479268	0.744760	-0.208476																0.490323	0.077416	0.113039
15503	129.191667	-0.647597	0.607806	0.132646				-0.694049	0.622053	-0.065533	-0.716590	0.806850	-0.025933	-0.393236	0.749940	0.204799	-0.625660	1.118337	0.078534	-0.600189	1.060373	0.068870				-0.479202	0.744655	-0.208485																0.490322	0.077405	0.113040
15504	129.200000	-0.647509	0.607789	0.132640				-0.693953	0.622030	-0.065562	-0.716571	0.806772	-0.025964	-0.393229	0.749865	0.204791	-0.625660	1.118297	0.078490	-0.600206	1.060320	0.068794				-0.479115	0.744587	-0.208497																0.490336	0.077392	0.113040
15505	129.208333	-0.647419	0.607757	0.132612				-0.693767	0.622075	-0.065527	-0.716539	0.806714	-0.025999	-0.393224	0.749822	0.204804	-0.625623	1.118247	0.078427	-0.600191	1.060291	0.068741				-0.479019	0.744557	-0.208513																0.490328	0.077397	0.113052
15506	129.216667	-0.647344	0.607781	0.132575				-0.693323	0.621954	-0.065510	-0.716499	0.806675	-0.026043	-0.393218	0.749809	0.204805	-0.625605	1.118249	0.078388	-0.600170	1.060281	0.068697				-0.478904	0.744563	-0.208525																0.490323	0.077409	0.113066
15507	129.225000	-0.647291	0.607820	0.132530				-0.693544	0.622131	-0.065586	-0.716416	0.806657	-0.026116	-0.393201	0.749834	0.204805	-0.625577	1.118281	0.078363	-0.600152	1.060293	0.068663				-0.478784	0.744604	-0.208542																0.490313	0.077420	0.113073
15508	129.233333	-0.647251	0.607876	0.132477				-0.693552	0.622166	-0.065681	-0.716369	0.806678	-0.026176	-0.393186	0.749894	0.204804	-0.625530	1.118329	0.078314	-0.600120	1.060366	0.068651				-0.478658	0.744668	-0.208563																0.490319	0.077419	0.113087
15509	129.241667	-0.647248	0.607951	0.132428				-0.693621	0.622264	-0.065761	-0.716320	0.806720	-0.026238	-0.393175	0.749990	0.204804	-0.625542	1.118440	0.078293	-0.600105	1.060465	0.068625				-0.478537	0.744761	-0.208586																0.490307	0.077427	0.113081
15510	129.250000	-0.647279	0.608044	0.132385				-0.693603	0.622334	-0.065800	-0.716265	0.806785	-0.026300	-0.393166	0.750123	0.204803	-0.625516	1.118568	0.078233	-0.600078	1.060587	0.068613				-0.478429	0.744868	-0.208614																0.490318	0.077412	0.113074
15511	129.258333	-0.647323	0.608148	0.132343				-0.693650	0.622380	-0.065865	-0.716213	0.806865	-0.026365	-0.393140	0.750273	0.204736	-0.625516	1.118715	0.078193	-0.600106	1.060733	0.068541				-0.478358	0.744990	-0.208639																0.490319	0.077412	0.113061
15512	129.266667	-0.647382	0.608240	0.132305				-0.693743	0.622484	-0.065885	-0.716165	0.806957	-0.026428	-0.393133	0.750437	0.204709	-0.625516	1.118856	0.078151	-0.600104	1.060871	0.068512				-0.478305	0.745118	-0.208665																0.490322	0.077399	0.113052
15513	129.275000	-0.647467	0.608309	0.132265				-0.693751	0.622508	-0.065923	-0.716121	0.807106	-0.026481	-0.393138	0.750607	0.204699	-0.625494	1.118988	0.078073	-0.600070	1.060991	0.068465				-0.478277	0.745225	-0.208695																0.490316	0.077404	0.113060
15514	129.283333	-0.647554	0.608425	0.132245				-0.693848	0.622594	-0.065925	-0.716088	0.807209	-0.026530	-0.393120	0.750748	0.204642	-0.625459	1.119095	0.078008	-0.600018	1.061132	0.068421				-0.478272	0.745318	-0.208732																0.490329	0.077397	0.113063
15515	129.291667	-0.647633	0.608492	0.132228				-0.693904	0.622633	-0.065925	-0.716053	0.807306	-0.026580	-0.393120	0.750872	0.204611	-0.625433	1.119153	0.077954	-0.599953	1.061193	0.068384				-0.478296	0.745374	-0.208763																0.490327	0.077401	0.113069
15516	129.300000	-0.647712	0.608550	0.132207				-0.693953	0.622651	-0.065921	-0.716039	0.807404	-0.026620	-0.393122	0.750972	0.204575	-0.625378	1.119172	0.077896	-0.599869	1.061234	0.068325				-0.478339	0.745397	-0.208794																0.490325	0.077401	0.113070
15517	129.308333	-0.647767	0.608595	0.132201				-0.693992	0.622644	-0.065914	-0.716005	0.807475	-0.026672	-0.393127	0.751024	0.204532	-0.625331	1.119158	0.077835	-0.599773	1.061236	0.068277				-0.478400	0.745378	-0.208834																0.490317	0.077415	0.113075
15518	129.316667	-0.647804	0.608619	0.132198				-0.693998	0.622588	-0.065936	-0.715985	0.807517	-0.026715	-0.393138	0.751055	0.204491	-0.625283	1.119114	0.077771	-0.599671	1.061213	0.068230				-0.478471	0.745320	-0.208866																0.490316	0.077421	0.113071
15519	129.325000	-0.647819	0.608626	0.132201				-0.694016	0.622547	-0.065934	-0.715982	0.807523	-0.026756	-0.393157	0.751035	0.204458	-0.625237	1.119035	0.077707	-0.599570	1.061149	0.068178				-0.478536	0.745221	-0.208896																0.490319	0.077417	0.113062
15520	129.333333	-0.647818	0.608610	0.132203				-0.694029	0.622497	-0.065932	-0.715979	0.807504	-0.026788	-0.393181	0.750982	0.204424	-0.625196	1.118926	0.077635	-0.599487	1.061063	0.068117				-0.478586	0.745101	-0.208935																0.490315	0.077418	0.113060
15521	129.341667	-0.647802	0.608577	0.132208				-0.694054	0.622470	-0.065896	-0.715992	0.807461	-0.026812	-0.393208	0.750905	0.204399	-0.625151	1.118791	0.077518	-0.599397	1.060942	0.068053				-0.478632	0.744963	-0.208966																0.490318	0.077421	0.113060
15522	129.350000	-0.647774	0.608536	0.132219				-0.694039	0.622376	-0.065913	-0.716008	0.807400	-0.026826	-0.393235	0.750813	0.204385	-0.625124	1.118652	0.077420	-0.599324	1.060783	0.067947				-0.478661	0.744809	-0.208995																0.490324	0.077421	0.113067
15523	129.358333	-0.647732	0.608469	0.132238				-0.694036	0.622316	-0.065902	-0.716012	0.807314	-0.026847	-0.393262	0.750694	0.204363	-0.625095	1.118470	0.077299	-0.599258	1.060614	0.067852				-0.478684	0.744653	-0.209009																0.490412	0.077397	0.113224
15524	129.366667	-0.647684	0.608411	0.132248				-0.694019	0.622250	-0.065887	-0.716063	0.807235	-0.026846	-0.393286	0.750576	0.204347	-0.625087	1.118287	0.077182	-0.599230	1.060471	0.067717				-0.478689	0.744499	-0.209036																0.490317	0.077422	0.113079
15525	129.375000	-0.647624	0.608336	0.132269				-0.693993	0.622194	-0.065882	-0.716084	0.807116	-0.026853	-0.393298	0.750455	0.204321	-0.625064	1.118137	0.077055	-0.599187	1.060312	0.067611				-0.478679	0.744358	-0.209057																0.490322	0.077433	0.113087
15526	129.383333	-0.647550	0.608257	0.132289				-0.693948	0.622141	-0.065878	-0.716109	0.806994	-0.026865	-0.393305	0.750345	0.204295	-0.625063	1.118011	0.076948	-0.599181	1.060193	0.067486				-0.478663	0.744231	-0.209075																0.490327	0.077423	0.113076
15527	129.391667	-0.647468	0.608193	0.132295				-0.693882	0.622088	-0.065883	-0.716128	0.806901	-0.026876	-0.393299	0.750258	0.204275	-0.625054	1.117914	0.076853	-0.599176	1.060097	0.067385				-0.478646	0.744126	-0.209100																0.490319	0.077433	0.113065
15528	129.400000	-0.647389	0.608154	0.132294				-0.693805	0.622051	-0.065893	-0.716138	0.806809	-0.026886	-0.393284	0.750193	0.204251	-0.625022	1.117820	0.076702	-0.599180	1.060024	0.067274				-0.478621	0.744046	-0.209125																0.490331	0.077424	0.113060
15529	129.408333	-0.647295	0.608125	0.132274				-0.693620	0.621994	-0.065898	-0.716146	0.806730	-0.026896	-0.393259	0.750169	0.204234	-0.625029	1.117791	0.076600	-0.599198	1.059986	0.067193				-0.478598	0.744003	-0.209144																0.490334	0.077417	0.113050
15530	129.416667	-0.647217	0.608131	0.132250				-0.693506	0.621976	-0.065928	-0.716153	0.806671	-0.026903	-0.393232	0.750177	0.204223	-0.625020	1.117795	0.076543	-0.599226	1.059959	0.067101				-0.478569	0.743991	-0.209162																0.490341	0.077416	0.113044
15531	129.425000	-0.647149	0.608151	0.132218				-0.693480	0.622015	-0.065963	-0.716145	0.806634	-0.026909	-0.393190	0.750233	0.204216	-0.625048	1.117865	0.076488	-0.599257	1.059988	0.067037				-0.478540	0.744019	-0.209173																0.490327	0.077431	0.113055
15532	129.433333	-0.647099	0.608184	0.132184				-0.693476	0.622075	-0.066004	-0.716134	0.806617	-0.026908	-0.393154	0.750315	0.204240	-0.625053	1.117952	0.076416	-0.599277	1.060103	0.066990				-0.478513	0.744074	-0.209185																0.490332	0.077426	0.113072
15533	129.441667	-0.647078	0.608249	0.132155				-0.693464	0.622130	-0.066023	-0.716120	0.806636	-0.026904	-0.393093	0.750439	0.204188	-0.625084	1.118112	0.076379	-0.599378	1.060226	0.066921				-0.478492	0.744148	-0.209191																0.490331	0.077441	0.113083
15534	129.450000	-0.647087	0.608333	0.132127				-0.693481	0.622197	-0.066040	-0.716108	0.806675	-0.026901	-0.393038	0.750582	0.204161	-0.625121	1.118301	0.076345	-0.599502	1.060379	0.066834				-0.478478	0.744234	-0.209202																0.490336	0.077439	0.113081
15535	129.458333	-0.647124	0.608430	0.132105				-0.693523	0.622249	-0.066056	-0.716091	0.806727	-0.026898	-0.393001	0.750740	0.204134	-0.625200	1.118477	0.076316	-0.599652	1.060550	0.066746				-0.478479	0.744321	-0.209223																0.490319	0.077446	0.113093
15536	129.466667	-0.647189	0.608516	0.132093				-0.693585	0.622309	-0.066069	-0.716076	0.806792	-0.026900	-0.392951	0.750901	0.204067	-0.625292	1.118678	0.076301	-0.599829	1.060720	0.066660				-0.478494	0.744412	-0.209247																0.490319	0.077436	0.113077
15537	129.475000	-0.647276	0.608592	0.132082				-0.693710	0.622398	-0.066056	-0.716068	0.806866	-0.026905	-0.392916	0.751059	0.204018	-0.625399	1.118872	0.076304	-0.599998	1.060882	0.066585				-0.478531	0.744491	-0.209267																0.490333	0.077412	0.113068
15538	129.483333	-0.647352	0.608673	0.132073				-0.693781	0.622441	-0.066056	-0.716060	0.806944	-0.026912	-0.392895	0.751214	0.203966	-0.625488	1.119004	0.076306	-0.600133	1.061002	0.066545				-0.478587	0.744558	-0.209287																0.490335	0.077408	0.113061
15539	129.491667	-0.647433	0.608725	0.132065				-0.693865	0.622483	-0.066032	-0.716058	0.807027	-0.026920	-0.392880	0.751349	0.203920	-0.625503	1.119114	0.076313	-0.600150	1.061138	0.066525				-0.478661	0.744612	-0.209303																0.490332	0.077395	0.113057
15540	129.500000	-0.647520	0.608774	0.132062				-0.693924	0.622481	-0.066021	-0.716058	0.807106	-0.026926	-0.392875	0.751463	0.203888	-0.625483	1.119201	0.076318	-0.600102	1.061259	0.066537				-0.478753	0.744651	-0.209319																0.490334	0.077396	0.113062
15541	129.508333	-0.647585	0.608803	0.132065				-0.693989	0.622482	-0.065995	-0.716083	0.807234	-0.026921	-0.392878	0.751547	0.203862	-0.625446	1.119244	0.076306	-0.600058	1.061290	0.066542				-0.478856	0.744654	-0.209329																0.490335	0.077400	0.113066
15542	129.516667	-0.647648	0.608828	0.132072				-0.694049	0.622469	-0.065962	-0.716094	0.807297	-0.026922	-0.392885	0.751581	0.203836	-0.625402	1.119254	0.076278	-0.600019	1.061288	0.066540				-0.478964	0.744642	-0.209342																0.490330	0.077411	0.113078
15543	129.525000	-0.647691	0.608830	0.132087				-0.694093	0.622436	-0.065934	-0.716112	0.807332	-0.026920	-0.392905	0.751584	0.203821	-0.625375	1.119227	0.076227	-0.599974	1.061278	0.066498				-0.479064	0.744579	-0.209340																0.490322	0.077428	0.113091
15544	129.533333	-0.647713	0.608805	0.132099				-0.694132	0.622389	-0.065909	-0.716130	0.807341	-0.026919	-0.392931	0.751536	0.203807	-0.625343	1.119159	0.076186	-0.599929	1.061220	0.066457				-0.479148	0.744483	-0.209353																0.490330	0.077426	0.113095
15545	129.541667	-0.647726	0.608774	0.132114				-0.694161	0.622330	-0.065891	-0.716152	0.807312	-0.026917	-0.392964	0.751450	0.203800	-0.625319	1.119062	0.076130	-0.599883	1.061089	0.066390				-0.479215	0.744360	-0.209359																0.490328	0.077427	0.113087
15546	129.550000	-0.647723	0.608723	0.132130				-0.694180	0.622262	-0.065880	-0.716176	0.807265	-0.026915	-0.393008	0.751325	0.203793	-0.625291	1.118942	0.076071	-0.599839	1.060969	0.066331				-0.479262	0.744226	-0.209362																0.490321	0.077418	0.113075
15547	129.558333	-0.647713	0.608661	0.132152				-0.694103	0.622211	-0.065806	-0.716202	0.807174	-0.026917	-0.393066	0.751179	0.203807	-0.625269	1.118780	0.075995	-0.599794	1.060832	0.066275				-0.479289	0.744069	-0.209369																0.490333	0.077397	0.113064
15548	129.566667	-0.647692	0.608593	0.132177				-0.694183	0.622113	-0.065852	-0.716227	0.807072	-0.026920	-0.393142	0.751029	0.203868	-0.625242	1.118640	0.075933	-0.599758	1.060707	0.066195				-0.479305	0.743913	-0.209377																0.490345	0.077382	0.113056
15549	129.575000	-0.647653	0.608503	0.132201				-0.694163	0.622046	-0.065845	-0.716266	0.806992	-0.026915	-0.393204	0.750877	0.203894	-0.625222	1.118485	0.075893	-0.599724	1.060567	0.066146				-0.479303	0.743765	-0.209369																0.490434	0.077347	0.113210
15550	129.583333	-0.647614	0.608424	0.132226				-0.693880	0.621978	-0.065738	-0.716302	0.806911	-0.026910	-0.393263	0.750715	0.203915	-0.625195	1.118332	0.075872	-0.599685	1.060425	0.066104				-0.479282	0.743641	-0.209361																0.490334	0.077384	0.113058
15551	129.591667	-0.647541	0.608339	0.132249				-0.693906	0.621917	-0.065756	-0.716328	0.806827	-0.026913	-0.393307	0.750584	0.203910	-0.625181	1.118182	0.075831	-0.599646	1.060269	0.066039				-0.479252	0.743542	-0.209352																0.490334	0.077400	0.113076
15552	129.600000	-0.647474	0.608273	0.132260				-0.694018	0.621914	-0.065817	-0.716354	0.806739	-0.026920	-0.393364	0.750468	0.203970	-0.625154	1.118015	0.075778	-0.599605	1.060134	0.065987				-0.479205	0.743463	-0.209342																0.490507	0.077362	0.113400
15553	129.608333	-0.647401	0.608243	0.132251				-0.693914	0.621893	-0.065821	-0.716349	0.806663	-0.026937	-0.393393	0.750401	0.203996	-0.625129	1.117906	0.075797	-0.599537	1.060008	0.065974				-0.479153	0.743413	-0.209332																0.490318	0.077431	0.113097
15554	129.616667	-0.647332	0.608136	0.132221				-0.693498	0.621850	-0.065709	-0.716354	0.806591	-0.026952	-0.393396	0.750354	0.203973	-0.625068	1.117775	0.075752	-0.599482	1.059940	0.065964				-0.479096	0.743387	-0.209322																0.490321	0.077431	0.113097
15555	129.625000	-0.647258	0.608218	0.132195				-0.693638	0.621883	-0.065848	-0.716342	0.806539	-0.026976	-0.393395	0.750358	0.203988	-0.625039	1.117766	0.075782	-0.599432	1.059904	0.065968				-0.479027	0.743397	-0.209320																0.490422	0.077384	0.113244
15556	129.633333	-0.647214	0.608256	0.132155				-0.693744	0.621935	-0.065931	-0.716325	0.806512	-0.027010	-0.393379	0.750393	0.203998	-0.624986	1.117762	0.075788	-0.599387	1.059903	0.065978				-0.478956	0.743431	-0.209322																0.490344	0.077389	0.113080
15557	129.641667	-0.647188	0.608296	0.132113				-0.693690	0.621956	-0.065978	-0.716286	0.806523	-0.027049	-0.393373	0.750498	0.204042	-0.624977	1.117800	0.075840	-0.599353	1.059947	0.065999				-0.478889	0.743500	-0.209329																0.490350	0.077382	0.113070
15558	129.650000	-0.647194	0.608364	0.132076				-0.693655	0.621980	-0.066025	-0.716258	0.806553	-0.027078	-0.393322	0.750613	0.203999	-0.624945	1.117855	0.075852	-0.599297	1.060025	0.066039				-0.478828	0.743590	-0.209333																0.490348	0.077374	0.113061
15559	129.658333	-0.647220	0.608447	0.132044				-0.693756	0.622088	-0.066037	-0.716231	0.806621	-0.027099	-0.393292	0.750767	0.203981	-0.624946	1.117923	0.075888	-0.599295	1.060107	0.066010				-0.478783	0.743700	-0.209346																0.490353	0.077376	0.113065
15560	129.666667	-0.647290	0.608532	0.132014				-0.693570	0.622144	-0.065960	-0.716209	0.806706	-0.027120	-0.393277	0.750950	0.204004	-0.624981	1.117982	0.075933	-0.599264	1.060145	0.065928				-0.478760	0.743819	-0.209351																0.490337	0.077402	0.113077
15561	129.675000	-0.647353	0.608617	0.131998				-0.693873	0.622220	-0.066071	-0.716191	0.806803	-0.027136	-0.393241	0.751111	0.203952	-0.625025	1.118050	0.075988	-0.599303	1.060220	0.065945				-0.478748	0.743935	-0.209368																0.490329	0.077420	0.113078
15562	129.683333	-0.647449	0.608689	0.131987				-0.693934	0.622279	-0.066074	-0.716169	0.806903	-0.027149	-0.393205	0.751270	0.203895	-0.625066	1.118054	0.076004	-0.599330	1.060304	0.065957				-0.478762	0.744036	-0.209380																0.490320	0.077437	0.113077
15563	129.691667	-0.647534	0.608751	0.131978				-0.693994	0.622321	-0.066073	-0.716148	0.806989	-0.027170	-0.393177	0.751410	0.203856	-0.625077	1.118077	0.076031	-0.599308	1.060342	0.065943				-0.478793	0.744117	-0.209402																0.490326	0.077433	0.113077
15564	129.700000	-0.647612	0.608809	0.131976				-0.694044	0.622345	-0.066064	-0.716132	0.807067	-0.027188	-0.393149	0.751514	0.203818	-0.625071	1.118097	0.076071	-0.599252	1.060385	0.065947				-0.478841	0.744174	-0.209423																0.490319	0.077430	0.113076
15565	129.708333	-0.647662	0.608845	0.131974				-0.694082	0.622335	-0.066056	-0.716065	0.807102	-0.027222	-0.393128	0.751583	0.203785	-0.625063	1.118075	0.076089	-0.599203	1.060380	0.065933				-0.478908	0.744202	-0.209446																0.490335	0.077405	0.113073
15566	129.716667	-0.647715	0.608861	0.131980				-0.694110	0.622310	-0.066047	-0.716100	0.807167	-0.027212	-0.393118	0.751621	0.203755	-0.625060	1.118001	0.076089	-0.599161	1.060358	0.065953				-0.478985	0.744202	-0.209474																0.490341	0.077392	0.113060
15567	129.725000	-0.647738	0.608873	0.131994				-0.694132	0.622278	-0.066033	-0.716074	0.807169	-0.027224	-0.393112	0.751615	0.203733	-0.625063	1.117903	0.076101	-0.599103	1.060267	0.065921				-0.479060	0.744167	-0.209489																0.490363	0.077375	0.113067
15568	129.733333	-0.647726	0.608865	0.132005				-0.694149	0.622243	-0.066013	-0.716101	0.807185	-0.027207	-0.393115	0.751587	0.203720	-0.625072	1.117771	0.076102	-0.599043	1.060165	0.065899				-0.479138	0.744110	-0.209495																0.490344	0.077387	0.113069
15569	129.741667	-0.647738	0.608840	0.132015				-0.694166	0.622201	-0.065993	-0.716120	0.807167	-0.027194	-0.393132	0.751519	0.203705	-0.625082	1.117605	0.076089	-0.598976	1.060047	0.065903				-0.479204	0.744023	-0.209495																0.490338	0.077410	0.113073
15570	129.750000	-0.647724	0.608812	0.132027				-0.694172	0.622158	-0.065973	-0.716097	0.807102	-0.027194	-0.393175	0.751507	0.203880	-0.625092	1.117454	0.076069	-0.598938	1.059886	0.065857				-0.479259	0.743919	-0.209506																0.490327	0.077428	0.113069
15571	129.758333	-0.647686	0.608758	0.132043				-0.694187	0.622116	-0.065955	-0.716174	0.807067	-0.027159	-0.393177	0.751301	0.203680	-0.625124	1.117267	0.076038	-0.598937	1.059722	0.065789				-0.479296	0.743799	-0.209510																0.490324	0.077438	0.113083
15572	129.766667	-0.647619	0.608693	0.132059				-0.694134	0.622039	-0.065914	-0.716201	0.806993	-0.027141	-0.393209	0.751159	0.203700	-0.625159	1.117058	0.075986	-0.598909	1.059565	0.065758				-0.479322	0.743675	-0.209520																0.490321	0.077436	0.113079
15573	129.775000	-0.647589	0.608616	0.132085				-0.693910	0.621995	-0.065822	-0.716220	0.806907	-0.027126	-0.393220	0.751016	0.203675	-0.625199	1.116897	0.075949	-0.598911	1.059411	0.065725				-0.479334	0.743558	-0.209532																0.490319	0.077439	0.113077
15574	129.783333	-0.647526	0.608530	0.132112				-0.694135	0.621942	-0.065906	-0.716247	0.806804	-0.027110	-0.393239	0.750878	0.203686	-0.625248	1.116765	0.075910	-0.598975	1.059264	0.065632				-0.479334	0.743436	-0.209549																0.490327	0.077430	0.113068
15575	129.791667	-0.647446	0.608453	0.132136				-0.694075	0.621880	-0.065900	-0.716270	0.806714	-0.027095	-0.393240	0.750759	0.203690	-0.625293	1.116637	0.075857	-0.599022	1.059137	0.065617				-0.479325	0.743360	-0.209551																0.490331	0.077407	0.113062
15576	129.800000	-0.647365	0.608385	0.132152				-0.693653	0.621776	-0.065763	-0.716282	0.806617	-0.027077	-0.393236	0.750663	0.203699	-0.625348	1.116520	0.075810	-0.599064	1.059023	0.065603				-0.479309	0.743298	-0.209552																0.490338	0.077403	0.113060
15577	129.808333	-0.647287	0.608346	0.132158				-0.693715	0.621781	-0.065813	-0.716290	0.806528	-0.027050	-0.393222	0.750604	0.203702	-0.625406	1.116447	0.075767	-0.599104	1.058941	0.065583				-0.479285	0.743273	-0.209551																0.490340	0.077406	0.113065
15578	129.816667	-0.647219	0.608322	0.132147				-0.693772	0.621775	-0.065894	-0.716295	0.806455	-0.027028	-0.393205	0.750576	0.203711	-0.625446	1.116375	0.075737	-0.599158	1.058883	0.065541				-0.479261	0.743280	-0.209544																0.490339	0.077412	0.113075
15579	129.825000	-0.647136	0.608319	0.132123				-0.693678	0.621784	-0.065908	-0.716301	0.806400	-0.027003	-0.393175	0.750588	0.203717	-0.625489	1.116390	0.075729	-0.599197	1.058892	0.065564				-0.479218	0.743328	-0.209543																0.490340	0.077417	0.113077
15580	129.833333	-0.647085	0.608344	0.132094				-0.693292	0.621778	-0.065810	-0.716293	0.806369	-0.026985	-0.393139	0.750639	0.203722	-0.625526	1.116433	0.075732	-0.599263	1.058939	0.065563				-0.479200	0.743386	-0.209523																0.490338	0.077428	0.113080
15581	129.841667	-0.647056	0.608378	0.132059				-0.693658	0.621927	-0.065938	-0.716280	0.806375	-0.026964	-0.393100	0.750724	0.203722	-0.625552	1.116591	0.075757	-0.599345	1.059041	0.065594				-0.479165	0.743482	-0.209506																0.490339	0.077433	0.113079
15582	129.850000	-0.647046	0.608438	0.132032				-0.693651	0.621961	-0.065991	-0.716264	0.806393	-0.026949	-0.393061	0.750833	0.203722	-0.625600	1.116774	0.075785	-0.599429	1.059184	0.065636				-0.479137	0.743585	-0.209503																0.490340	0.077434	0.113082
15583	129.858333	-0.647076	0.608502	0.132018				-0.693712	0.622045	-0.066003	-0.716246	0.806433	-0.026933	-0.393025	0.750966	0.203708	-0.625634	1.116972	0.075816	-0.599523	1.059384	0.065689				-0.479121	0.743690	-0.209500																0.490343	0.077419	0.113071
15584	129.866667	-0.647127	0.608571	0.132009				-0.693791	0.622125	-0.066013	-0.716250	0.806485	-0.026914	-0.392991	0.751106	0.203699	-0.625652	1.117174	0.075862	-0.599609	1.059591	0.065758				-0.479117	0.743805	-0.209494																0.490382	0.077383	0.113086
15585	129.875000	-0.647203	0.608640	0.132007				-0.693849	0.622189	-0.066014	-0.716225	0.806567	-0.026902	-0.392967	0.751259	0.203671	-0.625686	1.117386	0.075922	-0.599666	1.059761	0.065833				-0.479132	0.743917	-0.209494																0.490343	0.077411	0.113064
15586	129.883333	-0.647279	0.608711	0.132008				-0.693662	0.622244	-0.065897	-0.716216	0.806651	-0.026884	-0.392948	0.751403	0.203646	-0.625688	1.117570	0.075979	-0.599695	1.059908	0.065902				-0.479174	0.744023	-0.209482																0.490340	0.077403	0.113066
15587	129.891667	-0.647387	0.608764	0.132009				-0.693861	0.622292	-0.065928	-0.716231	0.806732	-0.026851	-0.392945	0.751539	0.203634	-0.625712	1.117697	0.076013	-0.599721	1.060031	0.065941				-0.479237	0.744111	-0.209468																0.490339	0.077411	0.113068
15588	129.900000	-0.647473	0.608810	0.132015				-0.694060	0.622324	-0.065947	-0.716228	0.806807	-0.026830	-0.392954	0.751656	0.203626	-0.625696	1.117780	0.076057	-0.599725	1.060108	0.065983				-0.479320	0.744179	-0.209455																0.490317	0.077431	0.113073
15589	129.908333	-0.647544	0.608834	0.132023				-0.694123	0.622337	-0.065907	-0.716230	0.806864	-0.026803	-0.392963	0.751740	0.203622	-0.625713	1.117831	0.076098	-0.599727	1.060181	0.066004				-0.479411	0.744206	-0.209442																0.490324	0.077419	0.113077
15590	129.916667	-0.647592	0.608840	0.132036				-0.694179	0.622325	-0.065867	-0.716260	0.806902	-0.026765	-0.392978	0.751786	0.203626	-0.625700	1.117807	0.076105	-0.599669	1.060154	0.065949				-0.479511	0.744200	-0.209433																0.490338	0.077418	0.113080
15591	129.925000	-0.647650	0.608829	0.132065				-0.694217	0.622292	-0.065832	-0.716278	0.806905	-0.026735	-0.393012	0.751780	0.203629	-0.625675	1.117808	0.076122	-0.599684	1.060170	0.066032				-0.479616	0.744145	-0.209423																0.490338	0.077407	0.113068
15592	129.933333	-0.647688	0.608801	0.132089				-0.694249	0.622250	-0.065801	-0.716298	0.806894	-0.026711	-0.393062	0.751741	0.203676	-0.625660	1.117742	0.076138	-0.599648	1.060090	0.066036				-0.479713	0.744068	-0.209411																0.490338	0.077397	0.113060
15593	129.941667	-0.647695	0.608752	0.132113				-0.694274	0.622195	-0.065767	-0.716326	0.806863	-0.026679	-0.393109	0.751657	0.203659	-0.625656	1.117638	0.076157	-0.599611	1.060026	0.066023				-0.479800	0.743952	-0.209398																0.490344	0.077388	0.113061
15594	129.950000	-0.647698	0.608694	0.132133				-0.694124	0.622190	-0.065617	-0.716362	0.806807	-0.026645	-0.393174	0.751556	0.203682	-0.625616	1.117497	0.076154	-0.599553	1.059885	0.066006				-0.479872	0.743830	-0.209385																0.490346	0.077387	0.113054
15595	129.958333	-0.647688	0.608629	0.132161				-0.694306	0.622082	-0.065708	-0.716407	0.806730	-0.026612	-0.393257	0.751435	0.203712	-0.625587	1.117314	0.076158	-0.599496	1.059738	0.065972				-0.479928	0.743699	-0.209364																0.490339	0.077394	0.113059
15596	129.966667	-0.647651	0.608547	0.132191				-0.694314	0.622023	-0.065673	-0.716452	0.806641	-0.026579	-0.393346	0.751305	0.203743	-0.625532	1.117112	0.076155	-0.599431	1.059578	0.065946				-0.479967	0.743565	-0.209340																0.490328	0.077414	0.113071
15597	129.975000	-0.647616	0.608469	0.132214				-0.694285	0.621953	-0.065630	-0.716508	0.806542	-0.026545	-0.393437	0.751180	0.203781	-0.625474	1.116941	0.076171	-0.599332	1.059366	0.065876				-0.479986	0.743441	-0.209314																0.490324	0.077416	0.113077
15598	129.983333	-0.647565	0.608371	0.132241				-0.694295	0.621907	-0.065614	-0.716565	0.806423	-0.026515	-0.393527	0.751059	0.203823	-0.625395	1.116800	0.076199	-0.599269	1.059241	0.065896				-0.479994	0.743327	-0.209304																0.490323	0.077423	0.113072
15599	129.991667	-0.647510	0.608277	0.132271				-0.694262	0.621850	-0.065594	-0.716620	0.806302	-0.026497	-0.393624	0.750954	0.203897	-0.625316	1.116683	0.076251	-0.599222	1.059087	0.065891				-0.479987	0.743244	-0.209270																0.490418	0.077389	0.113238
15600	130.000000	-0.647442	0.608189	0.132291				-0.694215	0.621796	-0.065585	-0.716668	0.806186	-0.026490	-0.393689	0.750855	0.203900	-0.625236	1.116549	0.076294	-0.599209	1.058986	0.065904				-0.479974	0.743172	-0.209244																0.490326	0.077410	0.113066
15601	130.008333	-0.647370	0.608115	0.132300				-0.694156	0.621760	-0.065591	-0.716693	0.806017	-0.026497	-0.393755	0.750798	0.203940	-0.625177	1.116521	0.076412	-0.599212	1.058937	0.065948				-0.479951	0.743129	-0.209225																0.490336	0.077390	0.113050
15602	130.016667	-0.647308	0.608056	0.132298				-0.694088	0.621727	-0.065599	-0.716735	0.805916	-0.026505	-0.393816	0.750761	0.203976	-0.625113	1.116556	0.076540	-0.599232	1.058940	0.066012				-0.479918	0.743110	-0.209210																0.490340	0.077386	0.113042
15603	130.025000	-0.647248	0.608028	0.132279				-0.693902	0.621715	-0.065574	-0.716788	0.805847	-0.026508	-0.393865	0.750763	0.204021	-0.625044	1.116665	0.076698	-0.599274	1.058992	0.066111				-0.479881	0.743133	-0.209192																0.490339	0.077389	0.113048
15604	130.033333	-0.647206	0.608016	0.132242				-0.693974	0.621732	-0.065647	-0.716836	0.805807	-0.026513	-0.393901	0.750798	0.204052	-0.624963	1.116809	0.076877	-0.599327	1.059097	0.066226				-0.479843	0.743179	-0.209166																0.490337	0.077396	0.113059
15605	130.041667	-0.647184	0.608029	0.132210				-0.693815	0.621759	-0.065631	-0.716852	0.805775	-0.026527	-0.393927	0.750874	0.204082	-0.624863	1.117008	0.077065	-0.599320	1.059248	0.066371				-0.479802	0.743263	-0.209144																0.490332	0.077412	0.113075
15606	130.050000	-0.647192	0.608055	0.132177				-0.693927	0.621808	-0.065704	-0.716862	0.805769	-0.026539	-0.393946	0.750981	0.204109	-0.624721	1.117259	0.077238	-0.599288	1.059432	0.066511				-0.479768	0.743370	-0.209123																0.490327	0.077431	0.113085
15607	130.058333	-0.647225	0.608099	0.132152				-0.693945	0.621867	-0.065732	-0.716831	0.805783	-0.026560	-0.393960	0.751103	0.204122	-0.624627	1.117504	0.077417	-0.599300	1.059643	0.066710				-0.479743	0.743499	-0.209111																0.490323	0.077443	0.113099
15608	130.066667	-0.647268	0.608159	0.132120				-0.693986	0.621919	-0.065769	-0.716830	0.805839	-0.026560	-0.393969	0.751241	0.204127	-0.624524	1.117774	0.077578	-0.599301	1.059849	0.066869				-0.479726	0.743644	-0.209115																0.490330	0.077431	0.113091
15609	130.075000	-0.647372	0.608187	0.132104				-0.693969	0.621940	-0.065784	-0.716747	0.805867	-0.026587	-0.393970	0.751370	0.204109	-0.624443	1.118036	0.077714	-0.599299	1.060095	0.067026				-0.479720	0.743803	-0.209123																0.490338	0.077428	0.113082
15610	130.083333	-0.647481	0.608291	0.132086				-0.694031	0.621980	-0.065814	-0.716703	0.805922	-0.026591	-0.393973	0.751496	0.204093	-0.624373	1.118294	0.077831	-0.599328	1.060326	0.067168				-0.479727	0.743959	-0.209139																0.490331	0.077409	0.113054
15611	130.091667	-0.647596	0.608366	0.132071				-0.694168	0.622056	-0.065860	-0.716659	0.805990	-0.026587	-0.393966	0.751601	0.204064	-0.624383	1.118517	0.077932	-0.599382	1.060512	0.067252				-0.479748	0.744109	-0.209161																0.490353	0.077393	0.113046
15612	130.100000	-0.647716	0.608430	0.132049				-0.694236	0.622108	-0.065874	-0.716627	0.806062	-0.026581	-0.393958	0.751686	0.204035	-0.624427	1.118671	0.077996	-0.599437	1.060641	0.067301				-0.479781	0.744255	-0.209182																0.490355	0.077382	0.113034
15613	130.108333	-0.647822	0.608477	0.132046				-0.694293	0.622150	-0.065874	-0.716599	0.806141	-0.026563	-0.393944	0.751747	0.204010	-0.624495	1.118794	0.077977	-0.599526	1.060749	0.067296				-0.479840	0.744380	-0.209192																0.490351	0.077389	0.113041
15614	130.116667	-0.647904	0.608504	0.132045				-0.694344	0.622180	-0.065860	-0.716591	0.806207	-0.026533	-0.393942	0.751784	0.203989	-0.624602	1.118904	0.077931	-0.599661	1.060864	0.067245				-0.479903	0.744480	-0.209193																0.490338	0.077414	0.113056
15615	130.125000	-0.647971	0.608519	0.132052				-0.694293	0.622218	-0.065784	-0.716591	0.806227	-0.026495	-0.393955	0.751796	0.203975	-0.624758	1.118973	0.077832	-0.599828	1.060917	0.067167				-0.479982	0.744547	-0.209198																0.490331	0.077442	0.113070
15616	130.133333	-0.648013	0.608509	0.132064				-0.694230	0.622244	-0.065706	-0.716595	0.806222	-0.026447	-0.393981	0.751782	0.203968	-0.624926	1.119031	0.077702	-0.600001	1.060972	0.067056				-0.480070	0.744574	-0.209201																0.490323	0.077455	0.113083
15617	130.141667	-0.648036	0.608492	0.132077				-0.694425	0.622172	-0.065806	-0.716603	0.806185	-0.026395	-0.394023	0.751745	0.203966	-0.625082	1.118994	0.077554	-0.600172	1.060928	0.066908				-0.480165	0.744546	-0.209215																0.490322	0.077458	0.113080
15618	130.150000	-0.648039	0.608463	0.132091				-0.694436	0.622140	-0.065786	-0.716657	0.806162	-0.026322	-0.394074	0.751679	0.203970	-0.625283	1.118891	0.077419	-0.600304	1.060866	0.066761				-0.480242	0.744494	-0.209228																0.490332	0.077441	0.113077
15619	130.158333	-0.648019	0.608431	0.132108				-0.694439	0.622094	-0.065765	-0.716645	0.806059	-0.026277	-0.394118	0.751594	0.203964	-0.625479	1.118738	0.077269	-0.600441	1.060745	0.066619				-0.480339	0.744408	-0.209213																0.490337	0.077429	0.113071
15620	130.166667	-0.647986	0.608393	0.132132				-0.694433	0.622046	-0.065741	-0.716677	0.805961	-0.026218	-0.394155	0.751503	0.203959	-0.625668	1.118564	0.077124	-0.600559	1.060609	0.066465				-0.480419	0.744306	-0.209215																0.490338	0.077413	0.113064
15621	130.175000	-0.647924	0.608338	0.132162				-0.694406	0.621999	-0.065710	-0.716688	0.805868	-0.026165	-0.394171	0.751403	0.203958	-0.625836	1.118421	0.076961	-0.600667	1.060479	0.066327				-0.480479	0.744197	-0.209197																0.490346	0.077401	0.113056
15622	130.183333	-0.647855	0.608284	0.132196				-0.694372	0.621968	-0.065687	-0.716702	0.805780	-0.026113	-0.394165	0.751312	0.203960	-0.626028	1.118284	0.076793	-0.600838	1.060376	0.066197				-0.480518	0.744091	-0.209186																0.490355	0.077405	0.113054
15623	130.191667	-0.647773	0.608261	0.132223				-0.694229	0.621976	-0.065599	-0.716707	0.805672	-0.026060	-0.394144	0.751239	0.203969	-0.626243	1.118232	0.076633	-0.601052	1.060296	0.066069				-0.480533	0.743991	-0.209171																0.490346	0.077405	0.113064
15624	130.200000	-0.647678	0.608220	0.132241				-0.694248	0.621951	-0.065643	-0.716713	0.805567	-0.026016	-0.394102	0.751188	0.203979	-0.626482	1.118213	0.076460	-0.601311	1.060247	0.065933				-0.480527	0.743907	-0.209158																0.490335	0.077434	0.113069
15625	130.208333	-0.647583	0.608195	0.132241				-0.694171	0.621965	-0.065645	-0.716698	0.805478	-0.025973	-0.394036	0.751174	0.203995	-0.626744	1.118237	0.076308	-0.601581	1.060251	0.065833				-0.480493	0.743843	-0.209136																0.490343	0.077432	0.113080
15626	130.216667	-0.647486	0.608180	0.132231				-0.694090	0.621987	-0.065652	-0.716668	0.805392	-0.025931	-0.393961	0.751187	0.204011	-0.626982	1.118306	0.076180	-0.601849	1.060287	0.065745				-0.480439	0.743799	-0.209123																0.490337	0.077435	0.113076
15627	130.225000	-0.647399	0.608182	0.132210				-0.694025	0.622025	-0.065671	-0.716638	0.805338	-0.025893	-0.393864	0.751232	0.204017	-0.627129	1.118444	0.076014	-0.602072	1.060382	0.065651				-0.480362	0.743782	-0.209112																0.490342	0.077426	0.113077
15628	130.233333	-0.647331	0.608203	0.132190				-0.693899	0.622044	-0.065672	-0.716603	0.805286	-0.025856	-0.393764	0.751309	0.204019	-0.627287	1.118595	0.075881	-0.602289	1.060495	0.065580				-0.480283	0.743794	-0.209104																0.490348	0.077420	0.113068
15629	130.241667	-0.647282	0.608247	0.132164				-0.693919	0.622123	-0.065690	-0.716564	0.805261	-0.025821	-0.393671	0.751416	0.204028	-0.627415	1.118748	0.075766	-0.602469	1.060632	0.065545				-0.480201	0.743830	-0.209095																0.490351	0.077411	0.113067
15630	130.250000	-0.647267	0.608299	0.132152				-0.693891	0.622183	-0.065682	-0.716522	0.805262	-0.025784	-0.393568	0.751533	0.203995	-0.627531	1.118930	0.075699	-0.602612	1.060771	0.065534				-0.480134	0.743892	-0.209091																0.490351	0.077401	0.113062
15631	130.258333	-0.647289	0.608386	0.132138				-0.693968	0.622249	-0.065728	-0.716488	0.805291	-0.025747	-0.393479	0.751689	0.204004	-0.627616	1.119011	0.075630	-0.602690	1.060853	0.065509				-0.480094	0.743965	-0.209079																0.490347	0.077398	0.113064
15632	130.266667	-0.647332	0.608466	0.132132				-0.693993	0.622285	-0.065743	-0.716454	0.805342	-0.025708	-0.393409	0.751850	0.204002	-0.627687	1.118966	0.075545	-0.602714	1.060863	0.065450				-0.480080	0.744048	-0.209074																0.490341	0.077398	0.113073
15633	130.275000	-0.647386	0.608536	0.132128				-0.694031	0.622342	-0.065734	-0.716422	0.805416	-0.025672	-0.393326	0.751995	0.203943	-0.627738	1.118854	0.075497	-0.602688	1.060789	0.065383				-0.480094	0.744134	-0.209078																0.490342	0.077405	0.113075
15634	130.283333	-0.647448	0.608603	0.132133				-0.694096	0.622431	-0.065687	-0.716393	0.805501	-0.025640	-0.393279	0.752143	0.203949	-0.627789	1.118754	0.075502	-0.602618	1.060706	0.065339				-0.480142	0.744209	-0.209084																0.490336	0.077404	0.113078
15635	130.291667	-0.647506	0.608648	0.132139				-0.694141	0.622468	-0.065663	-0.716367	0.805570	-0.025608	-0.393221	0.752260	0.203927	-0.627786	1.118571	0.075464	-0.602538	1.060608	0.065290				-0.480229	0.744258	-0.209081																0.490336	0.077409	0.113083
15636	130.300000	-0.647567	0.608688	0.132150				-0.694183	0.622491	-0.065636	-0.716304	0.805610	-0.025595	-0.393167	0.752349	0.203900	-0.627792	1.118409	0.075484	-0.602469	1.060491	0.065249				-0.480318	0.744288	-0.209082																0.490363	0.077382	0.113095
15637	130.308333	-0.647617	0.608710	0.132168				-0.694228	0.622500	-0.065601	-0.716332	0.805677	-0.025544	-0.393124	0.752386	0.203864	-0.627835	1.118214	0.075540	-0.602385	1.060351	0.065235				-0.480426	0.744286	-0.209089																0.490335	0.077399	0.113065
15638	130.316667	-0.647655	0.608721	0.132192				-0.694265	0.622501	-0.065562	-0.716320	0.805710	-0.025510	-0.393090	0.752392	0.203835	-0.627849	1.118008	0.075571	-0.602300	1.060194	0.065214				-0.480534	0.744258	-0.209102																0.490335	0.077398	0.113062
15639	130.325000	-0.647686	0.608711	0.132218				-0.694290	0.622480	-0.065529	-0.716318	0.805716	-0.025469	-0.393064	0.752350	0.203800	-0.627857	1.117773	0.075597	-0.602217	1.059948	0.065204				-0.480636	0.744199	-0.209109																0.490338	0.077391	0.113061
15640	130.333333	-0.647709	0.608663	0.132251				-0.694322	0.622449	-0.065492	-0.716324	0.805714	-0.025419	-0.393046	0.752281	0.203764	-0.627879	1.117472	0.075615	-0.602121	1.059747	0.065229				-0.480727	0.744123	-0.209112																0.490339	0.077398	0.113065
15641	130.341667	-0.647702	0.608650	0.132280				-0.694339	0.622410	-0.065454	-0.716343	0.805695	-0.025374	-0.393042	0.752185	0.203734	-0.627891	1.117118	0.075660	-0.602004	1.059472	0.065202				-0.480803	0.744026	-0.209118																0.490339	0.077405	0.113070
15642	130.350000	-0.647712	0.608615	0.132306				-0.694363	0.622366	-0.065416	-0.716369	0.805668	-0.025326	-0.393037	0.752064	0.203707	-0.627920	1.116640	0.075669	-0.601876	1.059060	0.065158				-0.480869	0.743925	-0.209122																0.490331	0.077412	0.113074
15643	130.358333	-0.647708	0.608566	0.132341				-0.694381	0.622314	-0.065383	-0.716415	0.805630	-0.025266	-0.393039	0.751937	0.203692	-0.627934	1.116201	0.075693	-0.601722	1.058744	0.065131				-0.480921	0.743809	-0.209126																0.490336	0.077409	0.113077
15644	130.366667	-0.647699	0.608513	0.132378				-0.694395	0.622264	-0.065358	-0.716419	0.805582	-0.025239	-0.393041	0.751804	0.203690	-0.627906	1.115702	0.075711	-0.601511	1.058378	0.065113				-0.480959	0.743699	-0.209126																0.490333	0.077408	0.113071
15645	130.375000	-0.647669	0.608433	0.132418				-0.694398	0.622209	-0.065336	-0.716460	0.805542	-0.025194	-0.393016	0.751652	0.203652	-0.627892	1.115303	0.075763	-0.601335	1.058013	0.065128				-0.480988	0.743592	-0.209128																0.490338	0.077402	0.113063
15646	130.383333	-0.647640	0.608366	0.132445				-0.694401	0.622161	-0.065325	-0.716475	0.805494	-0.025158	-0.393000	0.751517	0.203664	-0.627882	1.114884	0.075778	-0.601180	1.057683	0.065143				-0.481009	0.743498	-0.209128																0.490344	0.077392	0.113062
15647	130.391667	-0.647603	0.608297	0.132474				-0.694375	0.622108	-0.065314	-0.716489	0.805453	-0.025127	-0.392979	0.751379	0.203674	-0.627887	1.114467	0.075785	-0.601038	1.057339	0.065110				-0.481013	0.743419	-0.209115																0.490349	0.077390	0.113065
15648	130.400000	-0.647551	0.608237	0.132483				-0.694346	0.622077	-0.065309	-0.716487	0.805410	-0.025099	-0.392948	0.751252	0.203681	-0.627917	1.114071	0.075785	-0.600935	1.056996	0.065094				-0.481014	0.743357	-0.209106																0.490346	0.077393	0.113064
15649	130.408333	-0.647503	0.608210	0.132493				-0.694296	0.622067	-0.065309	-0.716484	0.805380	-0.025071	-0.392924	0.751155	0.203721	-0.627937	1.113771	0.075806	-0.600836	1.056769	0.065091				-0.480998	0.743319	-0.209086																0.490343	0.077402	0.113073
15650	130.416667	-0.647460	0.608207	0.132493				-0.694213	0.622043	-0.065343	-0.716474	0.805357	-0.025038	-0.392883	0.751081	0.203727	-0.627950	1.113576	0.075831	-0.600755	1.056606	0.065116				-0.480970	0.743311	-0.209069																0.490335	0.077418	0.113076
15651	130.425000	-0.647417	0.608220	0.132481				-0.694162	0.622102	-0.065350	-0.716446	0.805338	-0.025008	-0.392840	0.751044	0.203733	-0.627984	1.113466	0.075852	-0.600747	1.056561	0.065185				-0.480923	0.743331	-0.209052																0.490331	0.077434	0.113081
15652	130.433333	-0.647378	0.608252	0.132456				-0.694108	0.622172	-0.065364	-0.716404	0.805330	-0.024986	-0.392800	0.751047	0.203765	-0.628025	1.113465	0.075883	-0.600771	1.056581	0.065255				-0.480863	0.743374	-0.209034																0.490336	0.077434	0.113072
15653	130.441667	-0.647351	0.608305	0.132429				-0.694063	0.622241	-0.065394	-0.716354	0.805368	-0.024964	-0.392758	0.751082	0.203783	-0.628085	1.113636	0.075966	-0.600830	1.056695	0.065351				-0.480790	0.743452	-0.209023																0.490334	0.077431	0.113069
15654	130.450000	-0.647343	0.608273	0.132376				-0.694035	0.622311	-0.065425	-0.716305	0.805382	-0.024948	-0.392716	0.751148	0.203804	-0.628142	1.113820	0.076019	-0.600907	1.056854	0.065456				-0.480710	0.743556	-0.209006																0.490344	0.077411	0.113061
15655	130.458333	-0.647348	0.608437	0.132374				-0.694033	0.622382	-0.065451	-0.716236	0.805444	-0.024941	-0.392662	0.751235	0.203785	-0.628178	1.114073	0.076087	-0.600981	1.057064	0.065582				-0.480629	0.743681	-0.208994																0.490346	0.077407	0.113051
15656	130.466667	-0.647369	0.608514	0.132348				-0.694052	0.622456	-0.065473	-0.716187	0.805534	-0.024929	-0.392625	0.751342	0.203793	-0.628208	1.114405	0.076188	-0.601049	1.057362	0.065732				-0.480554	0.743819	-0.208978																0.490350	0.077406	0.113046
15657	130.475000	-0.647411	0.608595	0.132333				-0.694088	0.622532	-0.065477	-0.716128	0.805654	-0.024935	-0.392595	0.751463	0.203803	-0.628206	1.114744	0.076242	-0.601111	1.057641	0.065862				-0.480496	0.743963	-0.208964																0.490345	0.077405	0.113044
15658	130.483333	-0.647472	0.608679	0.132321				-0.694134	0.622604	-0.065473	-0.716109	0.805777	-0.024924	-0.392570	0.751587	0.203809	-0.628210	1.115052	0.076289	-0.601171	1.057912	0.065971				-0.480457	0.744112	-0.208949																0.490338	0.077415	0.113050
15659	130.491667	-0.647534	0.608749	0.132314				-0.694189	0.622681	-0.065461	-0.716071	0.805896	-0.024929	-0.392555	0.751701	0.203817	-0.628190	1.115354	0.076337	-0.601210	1.058206	0.066089				-0.480433	0.744246	-0.208935																0.490338	0.077426	0.113065
15660	130.500000	-0.647600	0.608820	0.132307				-0.694240	0.622745	-0.065443	-0.716048	0.806002	-0.024928	-0.392550	0.751809	0.203829	-0.628174	1.115593	0.076349	-0.601243	1.058415	0.066168				-0.480436	0.744360	-0.208918																0.490332	0.077441	0.113072
15661	130.508333	-0.647654	0.608867	0.132306				-0.694283	0.622786	-0.065421	-0.716036	0.806089	-0.024927	-0.392561	0.751893	0.203861	-0.628140	1.115788	0.076364	-0.601262	1.058566	0.066208				-0.480463	0.744447	-0.208899																0.490332	0.077446	0.113079
15662	130.516667	-0.647698	0.608895	0.132310				-0.694330	0.622827	-0.065393	-0.716026	0.806155	-0.024922	-0.392578	0.751947	0.203897	-0.628100	1.115924	0.076362	-0.601244	1.058676	0.066250				-0.480507	0.744500	-0.208888																0.490327	0.077446	0.113077
15663	130.525000	-0.647727	0.608900	0.132319				-0.694329	0.622805	-0.065376	-0.716017	0.806190	-0.024923	-0.392592	0.751958	0.203903	-0.628055	1.116011	0.076359	-0.601217	1.058733	0.066261				-0.480569	0.744512	-0.208870																0.490432	0.077406	0.113225
15664	130.533333	-0.647744	0.608887	0.132328				-0.694331	0.622781	-0.065362	-0.716008	0.806200	-0.024927	-0.392625	0.751951	0.203950	-0.628007	1.116050	0.076348	-0.601179	1.058746	0.066253				-0.480627	0.744492	-0.208856																0.490352	0.077418	0.113069
15665	130.541667	-0.647751	0.608842	0.132344				-0.694326	0.622751	-0.065348	-0.716021	0.806183	-0.024927	-0.392656	0.751887	0.203956	-0.627928	1.116003	0.076301	-0.601123	1.058702	0.066230				-0.480672	0.744431	-0.208851																0.490367	0.077398	0.113056
15666	130.550000	-0.647740	0.608780	0.132364				-0.694310	0.622704	-0.065339	-0.716035	0.806152	-0.024929	-0.392690	0.751798	0.203952	-0.627846	1.115917	0.076255	-0.601072	1.058630	0.066185				-0.480704	0.744347	-0.208841																0.490371	0.077378	0.113050
15667	130.558333	-0.647709	0.608740	0.132381				-0.694291	0.622658	-0.065322	-0.716049	0.806100	-0.024925	-0.392734	0.751685	0.203958	-0.627779	1.115803	0.076227	-0.600989	1.058540	0.066159				-0.480719	0.744242	-0.208839																0.490373	0.077381	0.113059
15668	130.566667	-0.647672	0.608694	0.132401				-0.694284	0.622617	-0.065308	-0.716080	0.806038	-0.024922	-0.392775	0.751570	0.203966	-0.627682	1.115707	0.076204	-0.600939	1.058429	0.066089				-0.480714	0.744119	-0.208840																0.490368	0.077401	0.113075
15669	130.575000	-0.647648	0.608626	0.132425				-0.694268	0.622576	-0.065292	-0.716122	0.805965	-0.024921	-0.392811	0.751443	0.203969	-0.627620	1.115562	0.076187	-0.600858	1.058318	0.066061				-0.480696	0.743997	-0.208831																0.490355	0.077419	0.113081
15670	130.583333	-0.647595	0.608563	0.132448				-0.694249	0.622526	-0.065279	-0.716147	0.805890	-0.024929	-0.392842	0.751317	0.203979	-0.627527	1.115449	0.076175	-0.600799	1.058194	0.066003				-0.480662	0.743878	-0.208827																0.490353	0.077428	0.113090
15671	130.591667	-0.647552	0.608484	0.132473				-0.694228	0.622474	-0.065274	-0.716175	0.805813	-0.024938	-0.392867	0.751207	0.203989	-0.627449	1.115345	0.076171	-0.600741	1.058060	0.065946				-0.480622	0.743777	-0.208830																0.490337	0.077438	0.113090
15672	130.600000	-0.647500	0.608421	0.132494				-0.694164	0.622394	-0.065260	-0.716206	0.805738	-0.024951	-0.392896	0.751119	0.204031	-0.627370	1.115249	0.076171	-0.600700	1.057954	0.065921				-0.480580	0.743692	-0.208836																0.490336	0.077435	0.113081
15673	130.608333	-0.647438	0.608353	0.132499				-0.694152	0.622358	-0.065286	-0.716207	0.805618	-0.024985	-0.392889	0.751034	0.204019	-0.627293	1.115184	0.076179	-0.600640	1.057881	0.065911				-0.480537	0.743628	-0.208833																0.490362	0.077393	0.113074
15674	130.616667	-0.647376	0.608306	0.132498				-0.694094	0.622311	-0.065304	-0.716205	0.805553	-0.025016	-0.392883	0.750969	0.204029	-0.627199	1.115134	0.076213	-0.600598	1.057825	0.065892				-0.480496	0.743583	-0.208835																0.490352	0.077379	0.113051
15675	130.625000	-0.647323	0.608290	0.132485				-0.694029	0.622295	-0.065329	-0.716222	0.805510	-0.025034	-0.392886	0.750939	0.204072	-0.627121	1.115131	0.076229	-0.600557	1.057771	0.065875				-0.480457	0.743567	-0.208838																0.490354	0.077375	0.113043
15676	130.633333	-0.647261	0.608292	0.132455				-0.693960	0.622305	-0.065362	-0.716232	0.805484	-0.025055	-0.392866	0.750920	0.204077	-0.627036	1.115141	0.076256	-0.600522	1.057798	0.065873				-0.480417	0.743575	-0.208840																0.490356	0.077372	0.113037
15677	130.641667	-0.647222	0.608319	0.132420				-0.693770	0.622339	-0.065330	-0.716193	0.805480	-0.025083	-0.392831	0.750922	0.204057	-0.626952	1.115178	0.076294	-0.600482	1.057823	0.065880				-0.480365	0.743620	-0.208842																0.490352	0.077377	0.113050
15678	130.650000	-0.647192	0.608371	0.132380				-0.693625	0.622411	-0.065315	-0.716178	0.805508	-0.025105	-0.392804	0.750952	0.204067	-0.626851	1.115233	0.076353	-0.600434	1.057868	0.065897				-0.480318	0.743683	-0.208845																0.490347	0.077390	0.113066
15679	130.658333	-0.647176	0.608444	0.132335				-0.693720	0.622461	-0.065414	-0.716153	0.805553	-0.025129	-0.392771	0.751012	0.204050	-0.626740	1.115311	0.076427	-0.600378	1.057927	0.065926				-0.480265	0.743770	-0.208856																0.490339	0.077415	0.113077
15680	130.666667	-0.647184	0.608521	0.132293				-0.693835	0.622515	-0.065510	-0.716123	0.805615	-0.025151	-0.392730	0.751087	0.204045	-0.626595	1.115418	0.076505	-0.600310	1.058019	0.065976				-0.480217	0.743869	-0.208867																0.490340	0.077419	0.113084
15681	130.675000	-0.647214	0.608607	0.132255				-0.693823	0.622563	-0.065546	-0.716105	0.805751	-0.025174	-0.392698	0.751173	0.204008	-0.626508	1.115504	0.076626	-0.600226	1.058079	0.066026				-0.480173	0.743971	-0.208892																0.490340	0.077415	0.113088
15682	130.683333	-0.647257	0.608691	0.132223				-0.693853	0.622604	-0.065577	-0.716072	0.805842	-0.025211	-0.392665	0.751273	0.203967	-0.626380	1.115543	0.076721	-0.600120	1.058136	0.066098				-0.480144	0.744078	-0.208914																0.490343	0.077397	0.113079
15683	130.691667	-0.647318	0.608789	0.132203				-0.693961	0.622677	-0.065597	-0.716050	0.805952	-0.025240	-0.392641	0.751371	0.203939	-0.626247	1.115638	0.076862	-0.600028	1.058203	0.066165				-0.480127	0.744170	-0.208938																0.490344	0.077388	0.113063
15684	130.700000	-0.647397	0.608874	0.132181				-0.694023	0.622719	-0.065610	-0.715982	0.806049	-0.025299	-0.392612	0.751455	0.203909	-0.626136	1.115671	0.076981	-0.599939	1.058253	0.066230				-0.480127	0.744250	-0.208964																0.490349	0.077373	0.113047
15685	130.708333	-0.647479	0.608955	0.132165				-0.694111	0.622750	-0.065615	-0.716009	0.806190	-0.025309	-0.392584	0.751506	0.203869	-0.626022	1.115646	0.077076	-0.599837	1.058251	0.066293				-0.480143	0.744302	-0.208984																0.490348	0.077371	0.113054
15686	130.716667	-0.647551	0.609021	0.132149				-0.694204	0.622777	-0.065609	-0.716002	0.806314	-0.025340	-0.392558	0.751538	0.203830	-0.625944	1.115633	0.077185	-0.599749	1.058230	0.066330				-0.480174	0.744333	-0.209004																0.490347	0.077374	0.113058
15687	130.725000	-0.647613	0.609081	0.132139				-0.694281	0.622789	-0.065590	-0.715958	0.806427	-0.025371	-0.392529	0.751520	0.203787	-0.625877	1.115554	0.077263	-0.599669	1.058167	0.066350				-0.480218	0.744310	-0.209033																0.490345	0.077385	0.113073
15688	130.733333	-0.647670	0.609126	0.132133				-0.694344	0.622788	-0.065576	-0.715923	0.806526	-0.025406	-0.392507	0.751477	0.203752	-0.625813	1.115377	0.077287	-0.599610	1.058067	0.066341				-0.480273	0.744265	-0.209058																0.490343	0.077406	0.113092
15689	130.741667	-0.647708	0.609156	0.132126				-0.694393	0.622772	-0.065554	-0.715911	0.806614	-0.025438	-0.392493	0.751398	0.203743	-0.625835	1.115164	0.077329	-0.599576	1.057904	0.066304				-0.480327	0.744166	-0.209084																0.490338	0.077413	0.113092
15690	130.750000	-0.647732	0.609180	0.132126				-0.694433	0.622748	-0.065537	-0.715905	0.806681	-0.025477	-0.392481	0.751297	0.203733	-0.625899	1.114902	0.077348	-0.599560	1.057645	0.066204				-0.480376	0.744030	-0.209111																0.490341	0.077408	0.113092
15691	130.758333	-0.647728	0.609182	0.132120				-0.694456	0.622711	-0.065525	-0.715883	0.806722	-0.025534	-0.392452	0.751149	0.203690	-0.625959	1.114481	0.077223	-0.599556	1.057345	0.066073				-0.480404	0.743864	-0.209146																0.490343	0.077409	0.113085
15692	130.766667	-0.647717	0.609181	0.132111				-0.694466	0.622667	-0.065517	-0.715871	0.806807	-0.025599	-0.392444	0.750986	0.203676	-0.626047	1.113957	0.077018	-0.599568	1.056969	0.065867				-0.480411	0.743683	-0.209185																0.490342	0.077405	0.113074
15693	130.775000	-0.647676	0.609199	0.132100				-0.694475	0.622632	-0.065510	-0.715839	0.806841	-0.025676	-0.392420	0.750808	0.203651	-0.626222	1.113421	0.076888	-0.599571	1.056584	0.065619				-0.480386	0.743486	-0.209229																0.490349	0.077397	0.113054
15694	130.783333	-0.647619	0.609215	0.132087				-0.694479	0.622595	-0.065494	-0.715794	0.806825	-0.025768	-0.392392	0.750606	0.203619	-0.626426	1.112825	0.076708	-0.599591	1.056117	0.065311				-0.480336	0.743291	-0.209277																0.490350	0.077392	0.113052
15695	130.791667	-0.647549	0.609245	0.132068				-0.694469	0.622572	-0.065481	-0.715733	0.806919	-0.025859	-0.392359	0.750401	0.203566	-0.626667	1.112194	0.076493	-0.599600	1.055571	0.064918				-0.480263	0.743104	-0.209331																0.490342	0.077395	0.113050
15696	130.800000	-0.647464	0.609281	0.132044				-0.694460	0.622573	-0.065463	-0.715647	0.806982	-0.025985	-0.392319	0.750196	0.203512	-0.626945	1.111513	0.076243	-0.599620	1.054978	0.064497				-0.480169	0.742936	-0.209378																0.490334	0.077411	0.113055
15697	130.808333	-0.647363	0.609328	0.132008				-0.694414	0.622589	-0.065443	-0.715536	0.807048	-0.026118	-0.392286	0.750006	0.203472	-0.627257	1.110793	0.075994	-0.599617	1.054511	0.064258				-0.480045	0.742805	-0.209431																0.490330	0.077415	0.113070
15698	130.816667	-0.647261	0.609386	0.131967				-0.694379	0.622653	-0.065447	-0.715353	0.807095	-0.026304	-0.392254	0.749840	0.203442	-0.627611	1.110048	0.075725	-0.599518	1.053879	0.063769				-0.479892	0.742707	-0.209499																0.490325	0.077422	0.113075
15699	130.825000	-0.647156	0.609448	0.131915				-0.694305	0.622727	-0.065459	-0.715175	0.807216	-0.026501	-0.392247	0.749709	0.203471	-0.627962	1.109257	0.075466	-0.599628	1.053351	0.063562				-0.479706	0.742653	-0.209562																0.490327	0.077421	0.113073
15700	130.833333	-0.647050	0.609520	0.131855				-0.694225	0.622811	-0.065484	-0.714953	0.807340	-0.026726	-0.392228	0.749585	0.203460	-0.628306	1.108494	0.075189	-0.599629	1.052678	0.063191				-0.479497	0.742645	-0.209639																0.490333	0.077412	0.113074
15701	130.841667	-0.646960	0.609619	0.131778				-0.693985	0.622914	-0.065472	-0.714653	0.807464	-0.026993	-0.392215	0.749467	0.203452	-0.628735	1.107819	0.074983	-0.599585	1.052236	0.062947				-0.479237	0.742697	-0.209718																0.490338	0.077415	0.113070
15702	130.850000	-0.646870	0.609722	0.131696				-0.693776	0.623043	-0.065485	-0.714367	0.807611	-0.027254	-0.392213	0.749346	0.203452	-0.629165	1.107241	0.074824	-0.599667	1.051808	0.062785				-0.478940	0.742799	-0.209797																0.490336	0.077416	0.113064
15703	130.858333	-0.646806	0.609828	0.131608				-0.693642	0.623175	-0.065552	-0.714024	0.807773	-0.027574	-0.392233	0.749236	0.203461	-0.629578	1.106711	0.074696	-0.599809	1.051467	0.062658				-0.478588	0.742968	-0.209876																0.490424	0.077389	0.113217
15704	130.866667	-0.646747	0.609943	0.131499				-0.693510	0.623329	-0.065642	-0.713662	0.807969	-0.027900	-0.392269	0.749127	0.203481	-0.630028	1.106335	0.074653	-0.599914	1.051175	0.062569				-0.478186	0.743182	-0.209954																0.490327	0.077426	0.113065
15705	130.875000	-0.646707	0.610054	0.131373				-0.693568	0.623470	-0.065874	-0.713232	0.808215	-0.028244	-0.392326	0.749025	0.203524	-0.630446	1.105989	0.074626	-0.600107	1.051007	0.062652				-0.477720	0.743464	-0.210013																0.490350	0.077424	0.113083
15706	130.883333	-0.646679	0.610169	0.131231				-0.693436	0.623669	-0.066009	-0.712813	0.808438	-0.028593	-0.392402	0.748920	0.203589	-0.630859	1.105672	0.074641	-0.600307	1.050858	0.062789				-0.477185	0.743793	-0.210073																0.490341	0.077436	0.113079
15707	130.891667	-0.646669	0.610304	0.131076				-0.693298	0.623895	-0.066160	-0.712363	0.808663	-0.028976	-0.392508	0.748804	0.203672	-0.631268	1.105391	0.074743	-0.600472	1.050687	0.062945				-0.476609	0.744172	-0.210113																0.490336	0.077441	0.113077
15708	130.900000	-0.646662	0.610428	0.130911				-0.693142	0.624120	-0.066323	-0.711905	0.808892	-0.029363	-0.392612	0.748671	0.203738	-0.631638	1.105100	0.074856	-0.600614	1.050549	0.063116				-0.475978	0.744595	-0.210136																0.490346	0.077429	0.113069
15709	130.908333	-0.646659	0.610538	0.130752				-0.692997	0.624387	-0.066453	-0.711515	0.809230	-0.029743	-0.392781	0.748535	0.203922	-0.631973	1.104824	0.074978	-0.600733	1.050439	0.063350				-0.475304	0.745052	-0.210138																0.490344	0.077431	0.113063
15710	130.916667	-0.646652	0.610658	0.130588				-0.692836	0.624628	-0.066621	-0.711093	0.809507	-0.030149	-0.392961	0.748370	0.204100	-0.632334	1.104618	0.075193	-0.600838	1.050289	0.063591				-0.474598	0.745543	-0.210139																0.490351	0.077426	0.113052
15711	130.925000	-0.646652	0.610758	0.130425				-0.692593	0.624834	-0.066802	-0.710681	0.809792	-0.030542	-0.393161	0.748152	0.204263	-0.632637	1.104351	0.075398	-0.600919	1.050192	0.063899				-0.473894	0.746080	-0.210080																0.490443	0.077393	0.113189
15712	130.933333	-0.646648	0.610846	0.130260				-0.692420	0.625065	-0.066977	-0.710296	0.810098	-0.030934	-0.393407	0.747897	0.204501	-0.632917	1.104081	0.075648	-0.600961	1.050011	0.064253				-0.473166	0.746628	-0.210011																0.490344	0.077433	0.113027
15713	130.941667	-0.646649	0.610917	0.130107				-0.692260	0.625287	-0.067143	-0.709906	0.810431	-0.031312	-0.393683	0.747592	0.204775	-0.633136	1.103822	0.075976	-0.600965	1.049876	0.064622				-0.472428	0.747180	-0.209913																0.490339	0.077452	0.113031
15714	130.950000	-0.646653	0.610965	0.129960				-0.692117	0.625500	-0.067300	-0.709520	0.810711	-0.031697	-0.394009	0.747267	0.205133	-0.633309	1.103515	0.076262	-0.600950	1.049703	0.065008				-0.471688	0.747725	-0.209799																0.490332	0.077470	0.113040
15715	130.958333	-0.646639	0.611013	0.129830				-0.691957	0.625679	-0.067435	-0.709118	0.810959	-0.032078	-0.394349	0.746869	0.205433	-0.633485	1.103322	0.076664	-0.600978	1.049613	0.065440				-0.470931	0.748251	-0.209649																0.490341	0.077468	0.113042
15716	130.966667	-0.646625	0.611030	0.129717				-0.691802	0.625853	-0.067554	-0.708765	0.811206	-0.032422	-0.394740	0.746444	0.205799	-0.633632	1.103168	0.077048	-0.601024	1.049515	0.065895				-0.470189	0.748758	-0.209500																0.490344	0.077456	0.113047
15717	130.975000	-0.646602	0.611009	0.129619				-0.691625	0.625978	-0.067659	-0.708385	0.811430	-0.032778	-0.395154	0.745991	0.206208	-0.633766	1.103103	0.077484	-0.601073	1.049497	0.066366				-0.469454	0.749238	-0.209304																0.490347	0.077464	0.113047
15718	130.983333	-0.646589	0.610990	0.129538				-0.691484	0.626118	-0.067773	-0.708079	0.811676	-0.033092	-0.395598	0.745519	0.206649	-0.633910	1.103099	0.077993	-0.601154	1.049510	0.066836				-0.468723	0.749693	-0.209088																0.490362	0.077439	0.113039
15719	130.991667	-0.646583	0.610963	0.129467				-0.691358	0.626225	-0.067855	-0.707743	0.811892	-0.033384	-0.396077	0.745021	0.207098	-0.633984	1.103133	0.078433	-0.601277	1.049566	0.067381				-0.468003	0.750129	-0.208844																0.490375	0.077413	0.113029
15720	131.000000	-0.646441	0.610899	0.129264				-0.691216	0.626323	-0.067923	-0.707478	0.812099	-0.033637	-0.396544	0.744491	0.207551	-0.634051	1.103225	0.078947	-0.601371	1.049639	0.067844				-0.467292	0.750559	-0.208580																0.490380	0.077397	0.113018
15721	131.008333	-0.646441	0.610849	0.129210				-0.691009	0.626392	-0.067953	-0.707184	0.812281	-0.033871	-0.397045	0.743986	0.208015	-0.634093	1.103351	0.079496	-0.601452	1.049706	0.068346				-0.466606	0.750991	-0.208306																0.490372	0.077404	0.113025
15722	131.016667	-0.646442	0.610793	0.129160				-0.690811	0.626480	-0.067985	-0.706979	0.812462	-0.034055	-0.397535	0.743476	0.208495	-0.634076	1.103470	0.080059	-0.601515	1.049797	0.068867				-0.465943	0.751402	-0.208007																0.490362	0.077419	0.113038
15723	131.025000	-0.646440	0.610740	0.129109				-0.690858	0.626649	-0.068078	-0.706791	0.812679	-0.034198	-0.398026	0.742992	0.208995	-0.633995	1.103580	0.080631	-0.601524	1.049875	0.069391				-0.465298	0.751817	-0.207679																0.490353	0.077435	0.113052
15724	131.033333	-0.646438	0.610691	0.129061				-0.690777	0.626793	-0.068110	-0.706605	0.812845	-0.034327	-0.398512	0.742521	0.209500	-0.633850	1.103732	0.081253	-0.601524	1.050001	0.069983				-0.464683	0.752228	-0.207348																0.490337	0.077453	0.113072
15725	131.041667	-0.646456	0.610637	0.129015				-0.690632	0.626873	-0.068168	-0.706424	0.812978	-0.034449	-0.398957	0.742105	0.210026	-0.633715	1.103909	0.081943	-0.601478	1.050084	0.070580				-0.464119	0.752621	-0.207008																0.490331	0.077451	0.113069
15726	131.050000	-0.646480	0.610586	0.128974				-0.690525	0.626945	-0.068213	-0.706295	0.813112	-0.034542	-0.399376	0.741675	0.210433	-0.633563	1.104134	0.082709	-0.601409	1.050289	0.071294				-0.463591	0.753022	-0.206672																0.490333	0.077444	0.113060
15727	131.058333	-0.646510	0.610544	0.128938				-0.690466	0.627033	-0.068267	-0.706175	0.813242	-0.034613	-0.399773	0.741288	0.210896	-0.633315	1.104358	0.083460	-0.601351	1.050461	0.071973				-0.463103	0.753418	-0.206320																0.490354	0.077409	0.113067
15728	131.066667	-0.646546	0.610499	0.128911				-0.690425	0.627088	-0.068303	-0.706069	0.813382	-0.034665	-0.400163	0.740983	0.211509	-0.633118	1.104668	0.084310	-0.601290	1.050635	0.072688				-0.462655	0.753798	-0.205984																0.490345	0.077403	0.113035
15729	131.075000	-0.646590	0.610453	0.128891				-0.690547	0.627141	-0.068411	-0.705978	0.813580	-0.034694	-0.400462	0.740588	0.211801	-0.632855	1.104953	0.085143	-0.601239	1.050862	0.073413				-0.462271	0.754189	-0.205640																0.490345	0.077377	0.113020
15730	131.083333	-0.646644	0.610409	0.128888				-0.690638	0.627241	-0.068437	-0.705895	0.813759	-0.034701	-0.400766	0.740263	0.212208	-0.632557	1.105249	0.085978	-0.601183	1.051127	0.074147				-0.461929	0.754570	-0.205308																0.490344	0.077377	0.113018
15731	131.091667	-0.646700	0.610349	0.128890				-0.690559	0.627266	-0.068408	-0.705794	0.813953	-0.034687	-0.401023	0.739924	0.212599	-0.632281	1.105597	0.086878	-0.601106	1.051425	0.074840				-0.461637	0.754963	-0.204994																0.490344	0.077386	0.113029
15732	131.100000	-0.646760	0.610289	0.128900				-0.690579	0.627335	-0.068362	-0.705740	0.814186	-0.034634	-0.401259	0.739594	0.212957	-0.632015	1.105934	0.087760	-0.600980	1.051670	0.075568				-0.461406	0.755368	-0.204678																0.490329	0.077406	0.113042
15733	131.108333	-0.646801	0.610295	0.128908				-0.690610	0.627386	-0.068327	-0.705666	0.814450	-0.034562	-0.401473	0.739248	0.213300	-0.631727	1.106230	0.088636	-0.600855	1.051737	0.076360				-0.461222	0.755792	-0.204376																0.490315	0.077428	0.113065
15734	131.116667	-0.646885	0.610163	0.128925				-0.690635	0.627452	-0.068274	-0.705617	0.814696	-0.034447	-0.401670	0.738897	0.213611	-0.631430	1.106475	0.089494	-0.600784	1.052034	0.077040				-0.461085	0.756215	-0.204092																0.490311	0.077445	0.113075
15735	131.125000	-0.646944	0.610108	0.128945				-0.690632	0.627482	-0.068224	-0.705604	0.814908	-0.034303	-0.401844	0.738520	0.213898	-0.631147	1.106736	0.090372	-0.600651	1.052140	0.077764				-0.460978	0.756655	-0.203824																0.490315	0.077436	0.113076
15736	131.133333	-0.647000	0.610054	0.128968				-0.690716	0.627518	-0.068206	-0.705572	0.815167	-0.034135	-0.401999	0.738121	0.214169	-0.630816	1.106946	0.091242	-0.600510	1.052307	0.078577				-0.460933	0.757092	-0.203552																0.490322	0.077431	0.113066
15737	131.141667	-0.647053	0.609996	0.128989				-0.690754	0.627556	-0.068162	-0.705545	0.815383	-0.033949	-0.402133	0.737701	0.214382	-0.630489	1.107175	0.092175	-0.600344	1.052485	0.079310				-0.460918	0.757547	-0.203303																0.490328	0.077416	0.113052
15738	131.150000	-0.647104	0.609948	0.129007				-0.690875	0.627604	-0.068141	-0.705512	0.815597	-0.033732	-0.402241	0.737267	0.214579	-0.630147	1.107299	0.093074	-0.600153	1.052551	0.080100				-0.460926	0.758016	-0.203059																0.490325	0.077402	0.113033
15739	131.158333	-0.647135	0.609910	0.129026				-0.690913	0.627623	-0.068102	-0.705495	0.815818	-0.033489	-0.402328	0.736809	0.214780	-0.629837	1.107417	0.094025	-0.599968	1.052690	0.080812				-0.460969	0.758489	-0.202837																0.490341	0.077392	0.113034
15740	131.166667	-0.647161	0.609885	0.129042				-0.690959	0.627643	-0.068065	-0.705494	0.816076	-0.033226	-0.402397	0.736320	0.214955	-0.629491	1.107570	0.095011	-0.599803	1.052874	0.081549				-0.461027	0.758972	-0.202611																0.490335	0.077402	0.113030
15741	131.175000	-0.647170	0.609873	0.129049				-0.690964	0.627646	-0.068026	-0.705490	0.816282	-0.032946	-0.402434	0.735790	0.215108	-0.629161	1.107810	0.096104	-0.599652	1.052862	0.082609				-0.461094	0.759452	-0.202400																0.490344	0.077395	0.113034
15742	131.183333	-0.647169	0.609874	0.129057				-0.691043	0.627675	-0.067995	-0.705487	0.816500	-0.032655	-0.402443	0.735233	0.215246	-0.628793	1.108070	0.097211	-0.599552	1.053170	0.083528				-0.461189	0.759929	-0.202194																0.490383	0.077376	0.113073
15743	131.191667	-0.647170	0.609882	0.129078				-0.691079	0.627684	-0.067960	-0.705534	0.816757	-0.032324	-0.402447	0.734676	0.215390	-0.628442	1.108376	0.098416	-0.599434	1.053400	0.084506				-0.461297	0.760442	-0.201978																0.490361	0.077411	0.113073
15744	131.200000	-0.647152	0.609872	0.129097				-0.691106	0.627696	-0.067928	-0.705532	0.816989	-0.032009	-0.402400	0.734087	0.215488	-0.628112	1.108714	0.099687	-0.599344	1.053579	0.085553				-0.461417	0.760974	-0.201766																0.490520	0.077379	0.113374
15745	131.208333	-0.647141	0.609864	0.129128				-0.691131	0.627708	-0.067892	-0.705516	0.817212	-0.031677	-0.402342	0.733496	0.215585	-0.627728	1.109066	0.100966	-0.599225	1.053759	0.086657				-0.461553	0.761515	-0.201557																0.490338	0.077446	0.113061
15746	131.216667	-0.647122	0.609845	0.129164				-0.691156	0.627739	-0.067856	-0.705492	0.817430	-0.031346	-0.402266	0.732898	0.215671	-0.627294	1.109418	0.102312	-0.599172	1.054043	0.087807				-0.461701	0.762084	-0.201326																0.490391	0.077409	0.113071
15747	131.225000	-0.647084	0.609824	0.129193				-0.691153	0.627756	-0.067817	-0.705489	0.817717	-0.030990	-0.402165	0.732309	0.215748	-0.626871	1.109827	0.103772	-0.599036	1.054236	0.089096				-0.461847	0.762691	-0.201106																0.490345	0.077430	0.113049
15748	131.233333	-0.647052	0.609817	0.129229				-0.691171	0.627803	-0.067774	-0.705518	0.817942	-0.030625	-0.402051	0.731737	0.215826	-0.626419	1.110197	0.105250	-0.598949	1.054494	0.090330				-0.461998	0.763338	-0.200891																0.490356	0.077427	0.113045
15749	131.241667	-0.647014	0.609801	0.129258				-0.691165	0.627844	-0.067725	-0.705498	0.818196	-0.030260	-0.401924	0.731148	0.215884	-0.625922	1.110429	0.106712	-0.598704	1.054758	0.091481				-0.462136	0.764001	-0.200673																0.490353	0.077426	0.113047
15750	131.250000	-0.646981	0.609791	0.129303				-0.691141	0.627881	-0.067675	-0.705485	0.818457	-0.029878	-0.401772	0.730559	0.215934	-0.625416	1.110671	0.108256	-0.598424	1.054909	0.092737				-0.462264	0.764708	-0.200463																0.490344	0.077433	0.113049
15751	131.258333	-0.646952	0.609770	0.129357				-0.691133	0.627943	-0.067610	-0.705485	0.818694	-0.029497	-0.401607	0.729970	0.215982	-0.624853	1.110852	0.109860	-0.598277	1.054892	0.094176				-0.462382	0.765473	-0.200277																0.490354	0.077427	0.113053
15752	131.266667	-0.646932	0.609725	0.129425				-0.691105	0.627998	-0.067551	-0.705496	0.819000	-0.029105	-0.401448	0.729382	0.216043	-0.624259	1.110940	0.111484	-0.597917	1.055106	0.095407				-0.462472	0.766249	-0.200086																0.490348	0.077430	0.113060
15753	131.275000	-0.646888	0.609694	0.129500				-0.691065	0.628106	-0.067446	-0.705545	0.819226	-0.028706	-0.401296	0.728808	0.216105	-0.623638	1.110916	0.113118	-0.597444	1.054955	0.096842				-0.462541	0.767013	-0.199742																0.490341	0.077439	0.113064
15754	131.283333	-0.646849	0.609656	0.129584				-0.691013	0.628215	-0.067352	-0.705538	0.819474	-0.028324	-0.401150	0.728219	0.216188	-0.622979	1.110849	0.114823	-0.597078	1.054834	0.098336				-0.462599	0.767884	-0.199589																0.490341	0.077437	0.113044
15755	131.291667	-0.646813	0.609613	0.129692				-0.690942	0.628363	-0.067232	-0.705538	0.819754	-0.027948	-0.401017	0.727636	0.216267	-0.622273	1.110725	0.116531	-0.596631	1.054823	0.099597				-0.462647	0.768703	-0.199268																0.490443	0.077406	0.113201
15756	131.300000	-0.646771	0.609559	0.129809				-0.690861	0.628543	-0.067101	-0.705525	0.819993	-0.027581	-0.400906	0.727037	0.216352	-0.621553	1.110584	0.118239	-0.596150	1.054660	0.101001				-0.462674	0.769544	-0.198950																0.490343	0.077431	0.113039
15757	131.308333	-0.646726	0.609518	0.129937				-0.690773	0.628757	-0.066947	-0.705547	0.820262	-0.027191	-0.400812	0.726431	0.216466	-0.620798	1.110365	0.119968	-0.595635	1.054287	0.102507				-0.462712	0.770453	-0.198686																0.490348	0.077437	0.113029
15758	131.316667	-0.646696	0.609464	0.130092				-0.690673	0.628953	-0.066794	-0.705543	0.820570	-0.026821	-0.400752	0.725825	0.216592	-0.620037	1.110108	0.121660	-0.595082	1.054054	0.104030				-0.462728	0.771359	-0.198426																0.490350	0.077439	0.113039
15759	131.325000	-0.646673	0.609403	0.130260				-0.690541	0.629098	-0.066639	-0.705514	0.820813	-0.026466	-0.400708	0.725182	0.216746	-0.619241	1.109795	0.123330	-0.594491	1.053807	0.105281				-0.462723	0.772261	-0.198088																0.490442	0.077417	0.113198
15760	131.333333	-0.646670	0.609330	0.130431				-0.690445	0.629229	-0.066474	-0.705476	0.821091	-0.026117	-0.400685	0.724536	0.216882	-0.618469	1.109487	0.125013	-0.593934	1.053487	0.106695				-0.462700	0.773141	-0.197743																0.490352	0.077445	0.113054
15761	131.341667	-0.646696	0.609248	0.130636				-0.690262	0.629319	-0.066299	-0.705421	0.821271	-0.025813	-0.400696	0.723867	0.217048	-0.617675	1.109105	0.126641	-0.593353	1.053142	0.108028				-0.462635	0.774000	-0.197368																0.490352	0.077448	0.113062
15762	131.350000	-0.646732	0.609170	0.130848				-0.690119	0.629479	-0.066082	-0.705499	0.821588	-0.025472	-0.400741	0.723182	0.217230	-0.616908	1.108656	0.128195	-0.592847	1.052680	0.109324				-0.462566	0.774784	-0.196852																0.490357	0.077441	0.113053
15763	131.358333	-0.646794	0.609055	0.131071				-0.689959	0.629631	-0.065899	-0.705326	0.821626	-0.025313	-0.400823	0.722510	0.217450	-0.616088	1.108203	0.129714	-0.592311	1.052272	0.110571				-0.462456	0.775610	-0.196565																0.490362	0.077436	0.113038
15764	131.366667	-0.646881	0.608908	0.131302				-0.689786	0.629795	-0.065719	-0.705304	0.821726	-0.025167	-0.400963	0.721842	0.217726	-0.615219	1.107690	0.131142	-0.591721	1.051802	0.111713				-0.462322	0.776270	-0.196020																0.490359	0.077433	0.113029
15765	131.375000	-0.646976	0.608733	0.131520				-0.689490	0.629954	-0.065498	-0.705100	0.821744	-0.025077	-0.401122	0.721171	0.217982	-0.614375	1.107249	0.132541	-0.591048	1.051256	0.112677				-0.462171	0.776951	-0.195686																0.490357	0.077431	0.113025
15766	131.383333	-0.647105	0.608559	0.131720				-0.689364	0.630075	-0.065376	-0.705191	0.821866	-0.025015	-0.401333	0.720532	0.218301	-0.613553	1.106851	0.133894	-0.590544	1.050849	0.113663				-0.462007	0.777449	-0.195093																0.490361	0.077432	0.113031
15767	131.391667	-0.647241	0.608377	0.131894				-0.689215	0.630171	-0.065286	-0.705118	0.821891	-0.024915	-0.401585	0.719930	0.218677	-0.612681	1.106445	0.135114	-0.589985	1.050291	0.114470				-0.461829	0.777929	-0.194732																0.490358	0.077434	0.113031
15768	131.400000	-0.647420	0.608212	0.132044				-0.689035	0.630247	-0.065196	-0.705215	0.822055	-0.024775	-0.401865	0.719355	0.219099	-0.611835	1.106139	0.136343	-0.589471	1.050075	0.115333				-0.461654	0.778267	-0.194223																0.490356	0.077442	0.113049
15769	131.408333	-0.647592	0.608015	0.132144				-0.688910	0.630317	-0.065142	-0.705408	0.822213	-0.024678	-0.402199	0.718823	0.219575	-0.610956	1.105920	0.137499	-0.588949	1.049816	0.116141				-0.461469	0.778451	-0.193571																0.490355	0.077443	0.113056
15770	131.416667	-0.647772	0.607881	0.132218				-0.688811	0.630377	-0.065108	-0.705492	0.822324	-0.024586	-0.402571	0.718310	0.220085	-0.610040	1.105792	0.138612	-0.588495	1.049659	0.116899				-0.461287	0.778657	-0.193164																0.490360	0.077433	0.113051
15771	131.425000	-0.647960	0.607720	0.132258				-0.688747	0.630417	-0.065107	-0.705556	0.822438	-0.024505	-0.402982	0.717816	0.220629	-0.609223	1.105787	0.139760	-0.588105	1.049596	0.117627				-0.461116	0.778724	-0.192644																0.490360	0.077427	0.113057
15772	131.433333	-0.648142	0.607525	0.132285				-0.688712	0.630437	-0.065117	-0.705630	0.822615	-0.024386	-0.403445	0.717360	0.221198	-0.608485	1.105850	0.140842	-0.587769	1.049724	0.118303				-0.460970	0.778732	-0.192133																0.490365	0.077404	0.113054
15773	131.441667	-0.648298	0.607337	0.132290				-0.688699	0.630439	-0.065122	-0.705683	0.822712	-0.024377	-0.403961	0.716920	0.221773	-0.607670	1.105996	0.141903	-0.587502	1.049855	0.119141				-0.460872	0.778684	-0.191645																0.490364	0.077399	0.113045
15774	131.450000	-0.648460	0.607126	0.132294				-0.688703	0.630438	-0.065113	-0.705587	0.822834	-0.024305	-0.404507	0.716476	0.222331	-0.606895	1.106221	0.142985	-0.587177	1.049926	0.119842				-0.460809	0.778602	-0.191173																0.490363	0.077394	0.113035
15775	131.458333	-0.648633	0.606912	0.132319				-0.688727	0.630441	-0.065068	-0.705672	0.823016	-0.024243	-0.405095	0.716074	0.222874	-0.606099	1.106483	0.144021	-0.586851	1.050156	0.120649				-0.460759	0.778499	-0.190746																0.490358	0.077396	0.113044
15776	131.466667	-0.648807	0.606703	0.132358				-0.688765	0.630448	-0.064993	-0.705664	0.823161	-0.024194	-0.405688	0.715663	0.223383	-0.605318	1.106768	0.145012	-0.586535	1.050392	0.121410				-0.460718	0.778330	-0.190244																0.490351	0.077406	0.113054
15777	131.475000	-0.648965	0.606425	0.132397				-0.688807	0.630470	-0.064886	-0.705651	0.823284	-0.024145	-0.406304	0.715282	0.223856	-0.604551	1.107089	0.145887	-0.586188	1.050683	0.122135				-0.460673	0.778276	-0.190037																0.490348	0.077412	0.113055
15778	131.483333	-0.649112	0.606177	0.132456				-0.688853	0.630510	-0.064761	-0.705638	0.823412	-0.024095	-0.406904	0.714895	0.224278	-0.603837	1.107421	0.146703	-0.585878	1.050916	0.122771				-0.460655	0.778165	-0.189713																0.490341	0.077434	0.113063
15779	131.491667	-0.649293	0.606159	0.132564				-0.688892	0.630570	-0.064620	-0.705602	0.823551	-0.024021	-0.407474	0.714542	0.224672	-0.603208	1.107783	0.147460	-0.585575	1.051186	0.123392				-0.460618	0.778041	-0.189299																0.490338	0.077436	0.113069
15780	131.500000	-0.649445	0.605995	0.132640				-0.688929	0.630678	-0.064454	-0.705547	0.823688	-0.023937	-0.408014	0.714207	0.225017	-0.602612	1.108097	0.148086	-0.585289	1.051456	0.123990				-0.460562	0.778002	-0.189022																0.490341	0.077427	0.113060
15781	131.508333	-0.649595	0.605843	0.132717				-0.688948	0.630775	-0.064321	-0.705499	0.823845	-0.023818	-0.408501	0.713907	0.225329	-0.602108	1.108449	0.148670	-0.585000	1.051742	0.124577				-0.460489	0.778045	-0.188809																0.490347	0.077420	0.113056
15782	131.516667	-0.649751	0.605720	0.132795				-0.688958	0.630882	-0.064191	-0.705438	0.823994	-0.023686	-0.408959	0.713663	0.225627	-0.601638	1.108775	0.149150	-0.584748	1.051985	0.125086				-0.460407	0.778117	-0.188606																0.490524	0.077346	0.113352
15783	131.525000	-0.649857	0.605627	0.132868				-0.688953	0.631001	-0.064060	-0.705368	0.824088	-0.023578	-0.409347	0.713451	0.225889	-0.601278	1.109106	0.149551	-0.584512	1.052255	0.125521				-0.460304	0.778205	-0.188357																0.490359	0.077387	0.113037
15784	131.533333	-0.649934	0.605566	0.132937				-0.688937	0.631122	-0.063934	-0.705296	0.824169	-0.023468	-0.409691	0.713310	0.226149	-0.600964	1.109468	0.149893	-0.584345	1.052540	0.125970				-0.460185	0.778309	-0.188113																0.490373	0.077372	0.113040
15785	131.541667	-0.649971	0.605451	0.132987				-0.688921	0.631259	-0.063813	-0.705169	0.824200	-0.023358	-0.409983	0.713254	0.226394	-0.600740	1.109794	0.150148	-0.584200	1.052836	0.126338				-0.460064	0.778448	-0.187894																0.490364	0.077384	0.113047
15786	131.550000	-0.650000	0.605538	0.133064				-0.688892	0.631393	-0.063685	-0.705024	0.824177	-0.023254	-0.410211	0.713255	0.226623	-0.600539	1.110175	0.150354	-0.584088	1.053154	0.126662				-0.459917	0.778606	-0.187684																0.490362	0.077400	0.113062
15787	131.558333	-0.649963	0.605486	0.133111				-0.688872	0.631569	-0.063541	-0.704955	0.824217	-0.023147	-0.410353	0.713328	0.226831	-0.600478	1.110543	0.150537	-0.584075	1.053429	0.126985				-0.459776	0.778763	-0.187487																0.490355	0.077418	0.113077
15788	131.566667	-0.649929	0.605624	0.133202				-0.688846	0.631704	-0.063432	-0.704896	0.824236	-0.023049	-0.410430	0.713471	0.227016	-0.600484	1.110897	0.150699	-0.584064	1.053778	0.127270				-0.459643	0.778934	-0.187306																0.490347	0.077437	0.113095
15789	131.575000	-0.649828	0.605629	0.133244				-0.688812	0.631835	-0.063332	-0.704896	0.824245	-0.022927	-0.410425	0.713686	0.227175	-0.600480	1.111247	0.150792	-0.584072	1.054005	0.127481				-0.459505	0.779098	-0.187157																0.490436	0.077411	0.113249
15790	131.583333	-0.649749	0.605737	0.133307				-0.688771	0.631957	-0.063243	-0.704789	0.824121	-0.022818	-0.410350	0.713966	0.227325	-0.600589	1.111504	0.150812	-0.584131	1.054211	0.127631				-0.459373	0.779261	-0.187028																0.490347	0.077435	0.113080
15791	131.591667	-0.649654	0.605810	0.133343				-0.688723	0.632073	-0.063171	-0.704691	0.823923	-0.022768	-0.410208	0.714321	0.227436	-0.600794	1.111740	0.150810	-0.584189	1.054390	0.127753				-0.459272	0.779402	-0.186920																0.490357	0.077417	0.113072
15792	131.600000	-0.649545	0.605879	0.133377				-0.688679	0.632213	-0.063079	-0.704638	0.823757	-0.022672	-0.410003	0.714722	0.227527	-0.601027	1.111921	0.150744	-0.584295	1.054676	0.127917				-0.459203	0.779480	-0.186727																0.490367	0.077405	0.113065
15793	131.608333	-0.649398	0.605821	0.133366				-0.688616	0.632316	-0.063029	-0.704589	0.823614	-0.022530	-0.409754	0.715198	0.227594	-0.601337	1.112068	0.150654	-0.584384	1.054697	0.128014				-0.459168	0.779566	-0.186683																0.490368	0.077398	0.113057
15794	131.616667	-0.649269	0.606031	0.133408				-0.688544	0.632421	-0.062993	-0.704567	0.823345	-0.022453	-0.409454	0.715716	0.227636	-0.601656	1.112203	0.150512	-0.584496	1.054892	0.128135				-0.459173	0.779624	-0.186674																0.490364	0.077399	0.113045
15795	131.625000	-0.649111	0.606032	0.133394				-0.688450	0.632509	-0.062965	-0.704554	0.823099	-0.022340	-0.409112	0.716275	0.227644	-0.602018	1.112358	0.150388	-0.584645	1.055043	0.128131				-0.459223	0.779639	-0.186696																0.490367	0.077401	0.113046
15796	131.633333	-0.648963	0.606199	0.133405				-0.688359	0.632578	-0.062951	-0.704539	0.822822	-0.022232	-0.408750	0.716849	0.227615	-0.602378	1.112489	0.150230	-0.584785	1.055200	0.128160				-0.459307	0.779670	-0.186869																0.490353	0.077424	0.113056
15797	131.641667	-0.648819	0.606280	0.133399				-0.688317	0.632651	-0.062955	-0.704472	0.822447	-0.022148	-0.408347	0.717470	0.227554	-0.602758	1.112659	0.150075	-0.584866	1.055358	0.128159				-0.459435	0.779611	-0.186968																0.490356	0.077428	0.113061
15798	131.650000	-0.648681	0.606369	0.133387				-0.688230	0.632685	-0.062968	-0.704471	0.822114	-0.022074	-0.407939	0.718096	0.227453	-0.603111	1.112816	0.149897	-0.585010	1.055583	0.128238				-0.459594	0.779519	-0.187104																0.490358	0.077443	0.113065
15799	131.658333	-0.648508	0.606454	0.133363				-0.688185	0.632720	-0.062991	-0.704554	0.821832	-0.021894	-0.407500	0.718754	0.227318	-0.603472	1.112888	0.149668	-0.585092	1.055677	0.128215				-0.459808	0.779367	-0.187221																0.490351	0.077445	0.113062
15800	131.666667	-0.648362	0.606538	0.133337				-0.688145	0.632741	-0.063025	-0.704577	0.821501	-0.021795	-0.407047	0.719416	0.227143	-0.603819	1.112940	0.149426	-0.585136	1.055725	0.128186				-0.460056	0.779188	-0.187354																0.490345	0.077446	0.113053
15801	131.675000	-0.648206	0.606674	0.133307				-0.688107	0.632736	-0.063070	-0.704599	0.821150	-0.021680	-0.406587	0.720080	0.226935	-0.604148	1.112913	0.149061	-0.585225	1.055767	0.127989				-0.460349	0.779008	-0.187583																0.490351	0.077441	0.113059
15802	131.683333	-0.648043	0.606803	0.133259				-0.688077	0.632727	-0.063123	-0.704503	0.820601	-0.021620	-0.406106	0.720774	0.226694	-0.604475	1.112798	0.148593	-0.585285	1.055741	0.127677				-0.460672	0.778851	-0.187951																0.490350	0.077432	0.113051
15803	131.691667	-0.647884	0.606961	0.133192				-0.688066	0.632712	-0.063177	-0.704593	0.820195	-0.021451	-0.405630	0.721470	0.226421	-0.604815	1.112583	0.147954	-0.585360	1.055598	0.127114				-0.461067	0.778588	-0.188243																0.490358	0.077427	0.113048
15804	131.700000	-0.647745	0.607130	0.133143				-0.688067	0.632704	-0.063225	-0.704722	0.819710	-0.021258	-0.405137	0.722190	0.226113	-0.605171	1.112233	0.147186	-0.585449	1.055329	0.126222				-0.461526	0.778253	-0.188456																0.490359	0.077422	0.113045
15805	131.708333	-0.647626	0.607284	0.133132				-0.688101	0.632701	-0.063251	-0.704985	0.819222	-0.020984	-0.404625	0.722935	0.225777	-0.605475	1.111709	0.146226	-0.585505	1.054999	0.125161				-0.462059	0.777936	-0.188858																0.490366	0.077415	0.113049
15806	131.716667	-0.647560	0.607415	0.133147				-0.688145	0.632677	-0.063264	-0.705255	0.818642	-0.020694	-0.404082	0.723721	0.225409	-0.605741	1.111095	0.145213	-0.585544	1.054584	0.123950				-0.462652	0.777581	-0.189281																0.490365	0.077424	0.113050
15807	131.725000	-0.647504	0.607428	0.133183				-0.688229	0.632621	-0.063253	-0.705608	0.818031	-0.020344	-0.403521	0.724554	0.225006	-0.605949	1.110454	0.144212	-0.585487	1.054056	0.122657				-0.463366	0.777068	-0.189560																0.490364	0.077437	0.113056
15808	131.733333	-0.647473	0.607545	0.133262				-0.688340	0.632518	-0.063232	-0.706001	0.817356	-0.019975	-0.402902	0.725404	0.224583	-0.606071	1.109830	0.143260	-0.585529	1.053634	0.121436				-0.464131	0.776588	-0.190071																0.490361	0.077433	0.113058
15809	131.741667	-0.647427	0.607571	0.133331				-0.688472	0.632349	-0.063183	-0.706476	0.816656	-0.019560	-0.402240	0.726291	0.224103	-0.606108	1.109220	0.142439	-0.585486	1.053195	0.120303				-0.465043	0.775914	-0.190405																0.490373	0.077438	0.113059
15810	131.750000	-0.647380	0.607596	0.133398				-0.688507	0.632089	-0.063042	-0.706992	0.815936	-0.019137	-0.401533	0.727214	0.223602	-0.606034	1.108666	0.141696	-0.585463	1.052750	0.119191				-0.466049	0.775238	-0.190969																0.490366	0.077443	0.113051
15811	131.758333	-0.647314	0.607601	0.133473				-0.688779	0.631862	-0.062992	-0.707526	0.815185	-0.018705	-0.400757	0.728131	0.223041	-0.605873	1.108268	0.141095	-0.585149	1.052430	0.118179				-0.467218	0.774413	-0.191457																0.490370	0.077438	0.113055
15812	131.766667	-0.647251	0.607600	0.133569				-0.688996	0.631464	-0.062855	-0.708091	0.814466	-0.018271	-0.399948	0.729047	0.222420	-0.605605	1.107934	0.140528	-0.585018	1.052207	0.117322				-0.468527	0.773459	-0.191880																0.490377	0.077430	0.113055
15813	131.775000	-0.647187	0.607595	0.133677				-0.689259	0.631059	-0.062720	-0.708686	0.813779	-0.017812	-0.399087	0.729955	0.221730	-0.605281	1.107829	0.140082	-0.584899	1.052092	0.116548				-0.469973	0.772501	-0.192542																0.490375	0.077426	0.113049
15814	131.783333	-0.647129	0.607602	0.133803				-0.689538	0.630594	-0.062555	-0.709315	0.813118	-0.017334	-0.398195	0.730867	0.220977	-0.604892	1.107836	0.139646	-0.584672	1.051946	0.115696				-0.471540	0.771434	-0.193118																0.490379	0.077421	0.113054
15815	131.791667	-0.647062	0.607600	0.133930				-0.689880	0.630092	-0.062381	-0.709920	0.812492	-0.016884	-0.397289	0.731724	0.220120	-0.604539	1.108090	0.139408	-0.584589	1.052073	0.115052				-0.473241	0.770300	-0.193746																0.490373	0.077419	0.113054
15816	131.800000	-0.647002	0.607613	0.134065				-0.690238	0.629556	-0.062187	-0.710570	0.811923	-0.016425	-0.396355	0.732564	0.219181	-0.604049	1.108344	0.138999	-0.584490	1.052286	0.114480				-0.475026	0.769127	-0.194390																0.490377	0.077415	0.113052
15817	131.808333	-0.646957	0.607636	0.134215				-0.690659	0.629062	-0.061955	-0.711182	0.811353	-0.015979	-0.395409	0.733353	0.218142	-0.603473	1.108746	0.138608	-0.584404	1.052551	0.113952				-0.476906	0.767922	-0.195043																0.490370	0.077415	0.113055
15818	131.816667	-0.646923	0.607644	0.134373				-0.691047	0.628539	-0.061719	-0.711805	0.810857	-0.015542	-0.394462	0.734118	0.217012	-0.602812	1.109173	0.138266	-0.584178	1.052908	0.113501				-0.478839	0.766748	-0.195803																0.490365	0.077423	0.113056
15819	131.825000	-0.646912	0.607655	0.134520				-0.691484	0.628047	-0.061486	-0.712440	0.810360	-0.015126	-0.393541	0.734843	0.215803	-0.602014	1.109701	0.137982	-0.583918	1.053308	0.113103				-0.480818	0.765543	-0.196516																0.490367	0.077411	0.113057
15820	131.833333	-0.646941	0.607666	0.134668				-0.691636	0.627532	-0.061180	-0.713098	0.809923	-0.014715	-0.392638	0.735548	0.214549	-0.601117	1.110224	0.137679	-0.583492	1.053826	0.112977				-0.482816	0.764364	-0.197245																0.490366	0.077410	0.113056
15821	131.841667	-0.646973	0.607671	0.134811				-0.692177	0.627101	-0.061005	-0.713727	0.809497	-0.014352	-0.391759	0.736203	0.213182	-0.600107	1.110806	0.137421	-0.582987	1.054235	0.112725				-0.484833	0.763275	-0.198110																0.490351	0.077418	0.113057
15822	131.850000	-0.647060	0.607704	0.134931				-0.692726	0.626695	-0.060847	-0.714370	0.809093	-0.013988	-0.390906	0.736833	0.211785	-0.599020	1.111347	0.137146	-0.582323	1.054622	0.112429				-0.486823	0.762244	-0.198989																0.490360	0.077413	0.113066
15823	131.858333	-0.647115	0.607688	0.135040				-0.693132	0.626298	-0.060682	-0.714978	0.808720	-0.013679	-0.390111	0.737429	0.210372	-0.597819	1.111879	0.136783	-0.581539	1.055006	0.112132				-0.488776	0.761271	-0.199814																0.490357	0.077413	0.113062
15824	131.866667	-0.647191	0.607693	0.135123				-0.693577	0.625943	-0.060539	-0.715561	0.808307	-0.013410	-0.389365	0.738011	0.208953	-0.596561	1.112412	0.136430	-0.580760	1.055402	0.111918				-0.490675	0.760382	-0.200649																0.490351	0.077412	0.113057
15825	131.875000	-0.647271	0.607700	0.135185				-0.693832	0.625525	-0.060419	-0.716185	0.807971	-0.013172	-0.388636	0.738541	0.207491	-0.595227	1.112965	0.136037	-0.579832	1.055800	0.111617				-0.492485	0.759591	-0.201477																0.490447	0.077381	0.113215
15826	131.883333	-0.647346	0.607708	0.135225				-0.694085	0.625124	-0.060313	-0.716800	0.807583	-0.012972	-0.387966	0.739065	0.206094	-0.593835	1.113585	0.135587	-0.578886	1.056289	0.111305				-0.494215	0.758888	-0.202310																0.490354	0.077400	0.113066
15827	131.891667	-0.647408	0.607717	0.135239				-0.694625	0.624763	-0.060314	-0.717431	0.807272	-0.012819	-0.387323	0.739556	0.204676	-0.592429	1.114385	0.135197	-0.577928	1.056841	0.111051				-0.495813	0.758279	-0.203111																0.490351	0.077402	0.113059
15828	131.900000	-0.647469	0.607726	0.135237				-0.695086	0.624355	-0.060351	-0.718063	0.806966	-0.012693	-0.386729	0.740027	0.203336	-0.590969	1.115272	0.134718	-0.577091	1.057623	0.110885				-0.497300	0.757721	-0.203797																0.490346	0.077395	0.113062
15829	131.908333	-0.647516	0.607745	0.135201				-0.695387	0.623924	-0.060388	-0.718649	0.806605	-0.012656	-0.386175	0.740481	0.202022	-0.589456	1.116205	0.134176	-0.576088	1.058317	0.110627				-0.498714	0.757298	-0.204683																0.490443	0.077363	0.113214
15830	131.916667	-0.647563	0.607786	0.135131				-0.695504	0.623583	-0.060302	-0.719286	0.806343	-0.012635	-0.385622	0.740803	0.200734	-0.587938	1.117185	0.133522	-0.575072	1.059072	0.110343				-0.500011	0.756899	-0.205428																0.490355	0.077398	0.113062
15831	131.925000	-0.647589	0.607857	0.135033				-0.695751	0.623184	-0.060383	-0.719885	0.806030	-0.012651	-0.385157	0.741153	0.199447	-0.586390	1.118284	0.132853	-0.573974	1.059870	0.109913				-0.501194	0.756558	-0.206173																0.490352	0.077402	0.113067
15832	131.933333	-0.647690	0.607947	0.135043				-0.696001	0.622773	-0.060477	-0.720472	0.805732	-0.012718	-0.384750	0.741481	0.198215	-0.584841	1.119365	0.132091	-0.572893	1.060712	0.109540				-0.502271	0.756218	-0.206784																0.490352	0.077416	0.113074
15833	131.941667	-0.647702	0.608063	0.134936				-0.696242	0.622399	-0.060553	-0.721076	0.805493	-0.012817	-0.384426	0.741821	0.197100	-0.583229	1.120430	0.131177	-0.571696	1.061426	0.108995				-0.503296	0.755912	-0.207542																0.490348	0.077423	0.113065
15834	131.950000	-0.647705	0.608169	0.134847				-0.696500	0.622028	-0.060649	-0.721628	0.805178	-0.012938	-0.384225	0.742288	0.196127	-0.581750	1.121495	0.130229	-0.570581	1.062243	0.108499				-0.504260	0.755611	-0.208257																0.490349	0.077420	0.113069
15835	131.958333	-0.647685	0.608273	0.134766				-0.696716	0.621662	-0.060736	-0.722176	0.804936	-0.013099	-0.384005	0.742594	0.195133	-0.580251	1.122595	0.129213	-0.569474	1.063121	0.107860				-0.505115	0.755284	-0.208909																0.490358	0.077418	0.113067
15836	131.966667	-0.647660	0.608375	0.134676				-0.697175	0.621311	-0.060941	-0.722758	0.804701	-0.013256	-0.383829	0.742899	0.194189	-0.578696	1.123731	0.128127	-0.568525	1.064154	0.107444				-0.505905	0.754937	-0.209528																0.490374	0.077402	0.113064
15837	131.975000	-0.647629	0.608492	0.134562				-0.697342	0.620903	-0.061095	-0.723229	0.804393	-0.013469	-0.383712	0.743217	0.193300	-0.577280	1.124938	0.126981	-0.567381	1.065079	0.106602				-0.506622	0.754562	-0.210140																0.490367	0.077402	0.113057
15838	131.983333	-0.647618	0.608637	0.134439				-0.697549	0.620559	-0.061245	-0.723728	0.804139	-0.013686	-0.383642	0.743555	0.192482	-0.575809	1.126119	0.125711	-0.566263	1.065907	0.105842				-0.507235	0.754148	-0.210617																0.490379	0.077392	0.113057
15839	131.991667	-0.647612	0.608761	0.134293				-0.697738	0.620216	-0.061412	-0.724214	0.803867	-0.013910	-0.383597	0.743920	0.191709	-0.574505	1.127264	0.124340	-0.565227	1.066881	0.105047				-0.507869	0.753731	-0.211301																0.490367	0.077398	0.113049
15840	132.000000	-0.647599	0.608890	0.134132				-0.697898	0.619831	-0.061629	-0.724628	0.803610	-0.014164	-0.383600	0.744304	0.190994	-0.573219	1.128374	0.122930	-0.564203	1.067799	0.104159				-0.508422	0.753260	-0.211849																0.490362	0.077414	0.113061
15841	132.008333	-0.647614	0.609045	0.133963				-0.697891	0.619548	-0.061715	-0.725018	0.803331	-0.014428	-0.383616	0.744736	0.190328	-0.572009	1.129417	0.121361	-0.563158	1.068653	0.103249				-0.508902	0.752749	-0.212378																0.490353	0.077426	0.113056
15842	132.016667	-0.647638	0.609204	0.133772				-0.698005	0.619169	-0.061978	-0.725373	0.803025	-0.014686	-0.383651	0.745215	0.189726	-0.570934	1.130533	0.119879	-0.562169	1.069559	0.102263				-0.509357	0.752209	-0.212896																0.490337	0.077436	0.113063
15843	132.025000	-0.647658	0.609376	0.133571				-0.698153	0.618873	-0.062222	-0.725762	0.802792	-0.014938	-0.383686	0.745700	0.189125	-0.569874	1.131506	0.118197	-0.561264	1.070390	0.101157				-0.509762	0.751635	-0.213381																0.490433	0.077412	0.113226
15844	132.033333	-0.647694	0.609541	0.133357				-0.698352	0.618659	-0.062441	-0.726079	0.802477	-0.015222	-0.383712	0.746229	0.188574	-0.568955	1.132557	0.116606	-0.560261	1.071193	0.099926				-0.510138	0.751031	-0.213833																0.490334	0.077453	0.113060
15845	132.041667	-0.647711	0.609748	0.133143				-0.698418	0.618359	-0.062711	-0.726361	0.802217	-0.015502	-0.383728	0.746785	0.188062	-0.568081	1.133533	0.114874	-0.559472	1.072047	0.098717				-0.510482	0.750391	-0.214268																0.490350	0.077428	0.113049
15846	132.050000	-0.647738	0.609925	0.132928				-0.698495	0.618142	-0.062932	-0.726638	0.801901	-0.015778	-0.383728	0.747377	0.187565	-0.567301	1.134504	0.113099	-0.558710	1.072902	0.097489				-0.510773	0.749743	-0.214562																0.490347	0.077425	0.113047
15847	132.058333	-0.647759	0.610089	0.132720				-0.698494	0.617882	-0.063173	-0.726890	0.801667	-0.016041	-0.383707	0.747989	0.187090	-0.566617	1.135474	0.111286	-0.558012	1.073720	0.096208				-0.511118	0.749079	-0.214985																0.490360	0.077412	0.113042
15848	132.066667	-0.647777	0.610261	0.132513				-0.698612	0.617708	-0.063389	-0.727123	0.801439	-0.016294	-0.383654	0.748649	0.186634	-0.566016	1.136441	0.109430	-0.557496	1.074565	0.095034				-0.511441	0.748424	-0.215379																0.490356	0.077410	0.113047
15849	132.075000	-0.647801	0.610451	0.132332				-0.698650	0.617530	-0.063579	-0.727314	0.801172	-0.016525	-0.383589	0.749346	0.186227	-0.565513	1.137461	0.107526	-0.556937	1.075476	0.093676				-0.511717	0.747770	-0.215717																0.490356	0.077414	0.113045
15850	132.083333	-0.647819	0.610661	0.132163				-0.698763	0.617433	-0.063731	-0.727482	0.800972	-0.016719	-0.383470	0.750054	0.185744	-0.565108	1.138485	0.105629	-0.556645	1.076406	0.092399				-0.511999	0.747119	-0.216041																0.490352	0.077432	0.113054
15851	132.091667	-0.647825	0.610900	0.131993				-0.698841	0.617328	-0.063882	-0.727620	0.800775	-0.016876	-0.383334	0.750802	0.185320	-0.564844	1.139461	0.103748	-0.556219	1.077244	0.090896				-0.512283	0.746502	-0.216354																0.490350	0.077434	0.113061
15852	132.100000	-0.647844	0.611191	0.131819				-0.698918	0.617238	-0.064032	-0.727741	0.800598	-0.016986	-0.383164	0.751558	0.184891	-0.564674	1.140439	0.101866	-0.556010	1.078110	0.089523				-0.512569	0.745924	-0.216641																0.490352	0.077439	0.113062
15853	132.108333	-0.647866	0.611516	0.131647				-0.698967	0.617145	-0.064187	-0.727839	0.800374	-0.017026	-0.382930	0.752312	0.184415	-0.564607	1.141362	0.099989	-0.555956	1.078972	0.088198				-0.512868	0.745377	-0.216912																0.490351	0.077443	0.113064
15854	132.116667	-0.647903	0.611844	0.131493				-0.699245	0.617083	-0.064428	-0.727913	0.800204	-0.016993	-0.382671	0.753068	0.183957	-0.564614	1.142273	0.098125	-0.555969	1.079806	0.086882				-0.513199	0.744885	-0.217171																0.490352	0.077448	0.113061
15855	132.125000	-0.647960	0.612132	0.131369				-0.699130	0.617059	-0.064488	-0.728049	0.800038	-0.016840	-0.382335	0.753828	0.183468	-0.564653	1.143101	0.096282	-0.555912	1.080551	0.085414				-0.513578	0.744474	-0.217409																0.490362	0.077434	0.113052
15856	132.133333	-0.648043	0.612404	0.131259				-0.699068	0.617140	-0.064493	-0.728119	0.799920	-0.016634	-0.381947	0.754560	0.182936	-0.564763	1.143894	0.094496	-0.555839	1.081246	0.083930				-0.514005	0.744124	-0.217650																0.490361	0.077425	0.113055
15857	132.141667	-0.648120	0.612633	0.131167				-0.699124	0.617233	-0.064554	-0.728160	0.799781	-0.016344	-0.381484	0.755282	0.182354	-0.564893	1.144587	0.092744	-0.555957	1.081919	0.082619				-0.514493	0.743892	-0.217868																0.490374	0.077424	0.113050
15858	132.150000	-0.648200	0.612843	0.131086				-0.699328	0.617335	-0.064661	-0.728190	0.799657	-0.015990	-0.380994	0.755982	0.181768	-0.565065	1.145234	0.091060	-0.556106	1.082553	0.081335				-0.515020	0.743712	-0.218077																0.490384	0.077421	0.113050
15859	132.158333	-0.648262	0.613051	0.131030				-0.699338	0.617465	-0.064631	-0.728287	0.799528	-0.015527	-0.380403	0.756637	0.181097	-0.565221	1.145849	0.089434	-0.556075	1.083119	0.079969				-0.515618	0.743592	-0.218274																0.490385	0.077419	0.113047
15860	132.166667	-0.648292	0.613261	0.130997				-0.699356	0.617593	-0.064576	-0.728311	0.799448	-0.015023	-0.379793	0.757297	0.180440	-0.565377	1.146497	0.087839	-0.556047	1.083702	0.078605				-0.516258	0.743511	-0.218460																0.490375	0.077437	0.113051
15861	132.175000	-0.648277	0.613467	0.130989				-0.699372	0.617709	-0.064487	-0.728299	0.799355	-0.014465	-0.379103	0.757892	0.179721	-0.565464	1.147131	0.086333	-0.556188	1.084306	0.077533				-0.516989	0.743454	-0.218646																0.490368	0.077437	0.113051
15862	132.183333	-0.648227	0.613687	0.131010				-0.699395	0.617814	-0.064366	-0.728362	0.799247	-0.013861	-0.378363	0.758451	0.178942	-0.565529	1.147775	0.084902	-0.556087	1.084899	0.076292				-0.517760	0.743409	-0.218815																0.490368	0.077446	0.113050
15863	132.191667	-0.648132	0.613901	0.131053				-0.699194	0.617888	-0.064114	-0.728367	0.799265	-0.013246	-0.377560	0.758991	0.178126	-0.565624	1.148414	0.083508	-0.556080	1.085515	0.075318				-0.518586	0.743342	-0.218988																0.490370	0.077441	0.113050
15864	132.200000	-0.648006	0.614109	0.131118				-0.699422	0.617962	-0.064004	-0.728340	0.799218	-0.012621	-0.376721	0.759497	0.177291	-0.565689	1.149071	0.082232	-0.556165	1.086160	0.074534				-0.519471	0.743262	-0.219148																0.490362	0.077444	0.113057
15865	132.208333	-0.647868	0.614283	0.131229				-0.699455	0.618038	-0.063735	-0.728152	0.799123	-0.012000	-0.375830	0.759942	0.176389	-0.565762	1.149690	0.080940	-0.556063	1.086747	0.073594				-0.520414	0.743145	-0.219320																0.490369	0.077431	0.113043
15866	132.216667	-0.647698	0.614480	0.131381				-0.699497	0.618113	-0.063412	-0.728333	0.799242	-0.011287	-0.374911	0.760349	0.175470	-0.565803	1.150307	0.079752	-0.556028	1.087287	0.072852				-0.521397	0.742954	-0.219503																0.490372	0.077421	0.113048
15867	132.225000	-0.647535	0.614627	0.131587				-0.699523	0.618124	-0.063052	-0.728315	0.799197	-0.010608	-0.373977	0.760699	0.174517	-0.565819	1.150869	0.078636	-0.555835	1.087835	0.071934				-0.522406	0.742732	-0.219673																0.490368	0.077420	0.113046
15868	132.233333	-0.647366	0.614741	0.131822				-0.699556	0.618119	-0.062661	-0.728275	0.799136	-0.009916	-0.373019	0.761000	0.173537	-0.565771	1.151420	0.077650	-0.555787	1.088345	0.071360				-0.523456	0.742438	-0.219877																0.490373	0.077415	0.113045
15869	132.241667	-0.647202	0.614838	0.132106				-0.699616	0.618134	-0.062236	-0.728186	0.799172	-0.009222	-0.372069	0.761255	0.172552	-0.565702	1.151903	0.076643	-0.555600	1.088838	0.070662				-0.524513	0.742074	-0.220064																0.490369	0.077414	0.113051
15870	132.250000	-0.647031	0.614905	0.132407				-0.699672	0.618127	-0.061810	-0.728184	0.799071	-0.008498	-0.371087	0.761447	0.171522	-0.565624	1.152346	0.075711	-0.555341	1.089232	0.070022				-0.525586	0.741653	-0.220260																0.490368	0.077405	0.113057
15871	132.258333	-0.646869	0.614965	0.132721				-0.699697	0.618100	-0.061373	-0.728010	0.799012	-0.007823	-0.370156	0.761626	0.170536	-0.565502	1.152738	0.074842	-0.555177	1.089653	0.069518				-0.526639	0.741193	-0.220432																0.490363	0.077411	0.113063
15872	132.266667	-0.646708	0.615011	0.133027				-0.699716	0.618063	-0.060944	-0.727952	0.799060	-0.007100	-0.369226	0.761770	0.169559	-0.565360	1.153078	0.074029	-0.554906	1.089985	0.068897				-0.527719	0.740567	-0.220415																0.490365	0.077410	0.113060
15873	132.275000	-0.646537	0.615033	0.133337				-0.699585	0.617985	-0.060490	-0.727887	0.798983	-0.006418	-0.368317	0.761871	0.168586	-0.565201	1.153397	0.073261	-0.554672	1.090364	0.068549				-0.528722	0.740045	-0.220557																0.490357	0.077409	0.113057
15874	132.283333	-0.646380	0.615049	0.133643				-0.699621	0.617943	-0.060099	-0.727822	0.798862	-0.005752	-0.367437	0.761944	0.167637	-0.564997	1.153707	0.072524	-0.554294	1.090586	0.067938				-0.529684	0.739526	-0.220688																0.490364	0.077407	0.113057
15875	132.291667	-0.646238	0.615038	0.133922				-0.699669	0.617889	-0.059727	-0.727675	0.798852	-0.005140	-0.366584	0.762023	0.166736	-0.564717	1.153984	0.071826	-0.553977	1.090966	0.067672				-0.530603	0.738987	-0.220805																0.490360	0.077398	0.113059
15876	132.300000	-0.646249	0.615114	0.134355				-0.699713	0.617834	-0.059381	-0.727547	0.798821	-0.004555	-0.365732	0.762279	0.166086	-0.564471	1.154270	0.071160	-0.553541	1.091215	0.067185				-0.531473	0.738447	-0.220911																0.490359	0.077410	0.113064
15877	132.308333	-0.646119	0.615070	0.134606				-0.699747	0.617783	-0.059057	-0.727570	0.798766	-0.003971	-0.364979	0.762245	0.165181	-0.564181	1.154480	0.070580	-0.553221	1.091409	0.066820				-0.532286	0.737923	-0.220992																0.490359	0.077405	0.113067
15878	132.316667	-0.645998	0.615021	0.134860				-0.699769	0.617722	-0.058744	-0.726899	0.798456	-0.003609	-0.364245	0.762449	0.164565	-0.563891	1.154652	0.069987	-0.552751	1.091573	0.066316				-0.533027	0.737401	-0.221055																0.490360	0.077401	0.113071
15879	132.325000	-0.645877	0.614969	0.135115				-0.699800	0.617665	-0.058447	-0.726695	0.798482	-0.003224	-0.363596	0.762491	0.163891	-0.563561	1.154751	0.069399	-0.552436	1.091724	0.066125				-0.533701	0.736914	-0.221130																0.490359	0.077401	0.113060
15880	132.333333	-0.645782	0.614915	0.135357				-0.699820	0.617611	-0.058167	-0.726703	0.798518	-0.002811	-0.362993	0.762489	0.163254	-0.563280	1.154877	0.068841	-0.551969	1.091848	0.065589				-0.534308	0.736453	-0.221184																0.490360	0.077403	0.113056
15881	132.341667	-0.645687	0.614877	0.135581				-0.699844	0.617573	-0.057906	-0.726576	0.798478	-0.002509	-0.362466	0.762530	0.162731	-0.563002	1.155003	0.068350	-0.551619	1.091936	0.065196				-0.534814	0.736023	-0.221213																0.490357	0.077399	0.113055
15882	132.350000	-0.645580	0.614829	0.135793				-0.699870	0.617553	-0.057655	-0.726458	0.798509	-0.002244	-0.362000	0.762561	0.162284	-0.562725	1.155097	0.067794	-0.551254	1.092053	0.064773				-0.535254	0.735624	-0.221230																0.490358	0.077393	0.113053
15883	132.358333	-0.645499	0.614829	0.135971				-0.699891	0.617545	-0.057426	-0.726410	0.798643	-0.002006	-0.361621	0.762581	0.161940	-0.562445	1.155208	0.067213	-0.550907	1.092165	0.064441				-0.535594	0.735272	-0.221236																0.490360	0.077398	0.113046
15884	132.366667	-0.645416	0.614861	0.136123				-0.699908	0.617547	-0.057225	-0.726257	0.798588	-0.001875	-0.361299	0.762593	0.161660	-0.562195	1.155297	0.066648	-0.550604	1.092287	0.064112				-0.535844	0.734945	-0.221236																0.490360	0.077405	0.113044
15885	132.375000	-0.645357	0.614911	0.136229				-0.699920	0.617553	-0.057068	-0.726236	0.798749	-0.001722	-0.361071	0.762597	0.161482	-0.561964	1.155411	0.066093	-0.550327	1.092384	0.063789				-0.535985	0.734673	-0.221228																0.490448	0.077386	0.113212
15886	132.383333	-0.645310	0.614957	0.136306				-0.699931	0.617564	-0.056944	-0.726155	0.798804	-0.001642	-0.360909	0.762595	0.161388	-0.561728	1.155564	0.065608	-0.550038	1.092516	0.063402				-0.536056	0.734437	-0.221214																0.490354	0.077424	0.113055
15887	132.391667	-0.645282	0.615000	0.136359				-0.699940	0.617583	-0.056871	-0.725958	0.798815	-0.001673	-0.360831	0.762587	0.161397	-0.561518	1.155709	0.065059	-0.549857	1.092685	0.063108				-0.536018	0.734256	-0.221198																0.490360	0.077425	0.113068
15888	132.400000	-0.645264	0.615020	0.136378				-0.699944	0.617620	-0.056832	-0.725914	0.798874	-0.001686	-0.360812	0.762559	0.161474	-0.561314	1.155879	0.064504	-0.549697	1.092896	0.062828				-0.535910	0.734134	-0.221185																0.490366	0.077417	0.113068
15889	132.408333	-0.645265	0.615031	0.136366				-0.699926	0.617661	-0.056841	-0.725866	0.799004	-0.001738	-0.360869	0.762519	0.161630	-0.561111	1.156082	0.063985	-0.549390	1.093029	0.062315				-0.535709	0.734060	-0.221165																0.490389	0.077403	0.113068
15890	132.416667	-0.645278	0.615033	0.136334				-0.699898	0.617710	-0.056874	-0.725821	0.799145	-0.001829	-0.360977	0.762468	0.161840	-0.560921	1.156281	0.063459	-0.549253	1.093244	0.062017				-0.535447	0.734030	-0.221145																0.490372	0.077405	0.113047
15891	132.425000	-0.645299	0.615033	0.136295				-0.699854	0.617776	-0.056933	-0.725749	0.799253	-0.001991	-0.361132	0.762399	0.162098	-0.560756	1.156482	0.062959	-0.549180	1.093446	0.061758				-0.535101	0.734053	-0.221132																0.490374	0.077398	0.113049
15892	132.433333	-0.645321	0.615025	0.136249				-0.699799	0.617848	-0.057002	-0.725448	0.799167	-0.002285	-0.361327	0.762319	0.162394	-0.560614	1.156662	0.062475	-0.549042	1.093597	0.061364				-0.534693	0.734091	-0.221123																0.490367	0.077399	0.113038
15893	132.441667	-0.645349	0.615012	0.136203				-0.699737	0.617927	-0.057079	-0.725422	0.799380	-0.002490	-0.361574	0.762220	0.162726	-0.560482	1.156850	0.061997	-0.548988	1.093779	0.061112				-0.534232	0.734138	-0.221120																0.490360	0.077410	0.113046
15894	132.450000	-0.645371	0.614998	0.136153				-0.699659	0.618010	-0.057161	-0.725856	0.799720	-0.002655	-0.361833	0.762110	0.163076	-0.560374	1.157028	0.061489	-0.548825	1.093932	0.060738				-0.533719	0.734197	-0.221132																0.490358	0.077422	0.113051
15895	132.458333	-0.645393	0.614988	0.136094				-0.699575	0.618093	-0.057257	-0.725525	0.799707	-0.002980	-0.362109	0.761987	0.163433	-0.560205	1.157184	0.061095	-0.548737	1.094072	0.060435				-0.533178	0.734227	-0.221157																0.490351	0.077433	0.113063
[truncated: 5,713 more rows]
[truncated: 498 more columns]
