# Supplementary material for: Musical improvisation enhances interpersonal coordination in subsequent conversation: Motor and speech evidence
Source: PLoS One. 2021 Apr 15;16(4):e0250166. doi: 10.1371/journal.pone.0250166 (PMC8049323; doi:10.1371/journal.pone.0250166)
Supplement: S3 File — (ZIP) [file pone.0250166.s006.zip]

Archive with 30 entries (27 files):
- HB -T1/
- HB -T1/EDITED_PC 241 T1.csv
- __MACOSX/
- __MACOSX/HB -T1/
- __MACOSX/HB -T1/._EDITED_PC 241 T1.csv
- HB -T1/EDITED_PC 230 T1.csv
- __MACOSX/HB -T1/._EDITED_PC 230 T1.csv
- HB -T1/EDITED_PC 232 T1.csv
- __MACOSX/HB -T1/._EDITED_PC 232 T1.csv
- HB -T1/EDITED_PC 236 T1.csv
- __MACOSX/HB -T1/._EDITED_PC 236 T1.csv
- HB -T1/EDITED_PC 228 T1.csv
- __MACOSX/HB -T1/._EDITED_PC 228 T1.csv
- HB -T1/EDITED_PC 234 T1.csv
- __MACOSX/HB -T1/._EDITED_PC 234 T1.csv
- HB -T1/EDITED_PC 240 T1.csv
- __MACOSX/HB -T1/._EDITED_PC 240 T1.csv
- HB -T1/EDITED_PC 231 T1.csv
- __MACOSX/HB -T1/._EDITED_PC 231 T1.csv
- HB -T1/EDITED_PC 233 T1.csv
- __MACOSX/HB -T1/._EDITED_PC 233 T1.csv
- HB -T1/EDITED_PC 229 T1.csv
- __MACOSX/HB -T1/._EDITED_PC 229 T1.csv
- HB -T1/EDITED_PC 235 T1.csv
- __MACOSX/HB -T1/._EDITED_PC 235 T1.csv
- HB -T1/EDITED_PC 227 T1.csv
- __MACOSX/HB -T1/._EDITED_PC 227 T1.csv
- HB -T1/EDITED_PC 239 T1.csv
- __MACOSX/HB -T1/._EDITED_PC 239 T1.csv
- __MACOSX/._HB -T1
