# Supplementary material for: Musical improvisation enhances interpersonal coordination in subsequent conversation: Motor and speech evidence
Source: PLoS One. 2021 Apr 15;16(4):e0250166. doi: 10.1371/journal.pone.0250166 (PMC8049323; doi:10.1371/journal.pone.0250166)
Supplement: S4 File — (ZIP) [file pone.0250166.s007.zip]

Archive with 30 entries (27 files):
- HB -T2/
- HB -T2/EDITED_PC 241 T2.csv
- __MACOSX/
- __MACOSX/HB -T2/
- __MACOSX/HB -T2/._EDITED_PC 241 T2.csv
- HB -T2/EDITED_PC 230 T2.csv
- __MACOSX/HB -T2/._EDITED_PC 230 T2.csv
- HB -T2/EDITED_PC 232 T2.csv
- __MACOSX/HB -T2/._EDITED_PC 232 T2.csv
- HB -T2/EDITED_PC 236 T2.csv
- __MACOSX/HB -T2/._EDITED_PC 236 T2.csv
- HB -T2/EDITED_PC 228 T2.csv
- __MACOSX/HB -T2/._EDITED_PC 228 T2.csv
- HB -T2/EDITED_PC 234 T2.csv
- __MACOSX/HB -T2/._EDITED_PC 234 T2.csv
- HB -T2/EDITED_PC 240 T2.csv
- __MACOSX/HB -T2/._EDITED_PC 240 T2.csv
- HB -T2/EDITED_PC 231 T2.csv
- __MACOSX/HB -T2/._EDITED_PC 231 T2.csv
- HB -T2/EDITED_PC 233 T2.csv
- __MACOSX/HB -T2/._EDITED_PC 233 T2.csv
- HB -T2/EDITED_PC 229 T2.csv
- __MACOSX/HB -T2/._EDITED_PC 229 T2.csv
- HB -T2/EDITED_PC 235 T2.csv
- __MACOSX/HB -T2/._EDITED_PC 235 T2.csv
- HB -T2/EDITED_PC 227 T2.csv
- __MACOSX/HB -T2/._EDITED_PC 227 T2.csv
- HB -T2/EDITED_PC 239 T2.csv
- __MACOSX/HB -T2/._EDITED_PC 239 T2.csv
- __MACOSX/._HB -T2
